# Supplementary material for: Anthropogenic impacts on Costa Rican bat parasitism are sex specific
Source: Ecol Evol. 2016 Jun 21;6(14):4898–909. doi: 10.1002/ece3.2245 (PMC4979715; doi:10.1002/ece3.2245)
Supplement: Supplementary file 2 — Appendix S3. Data on bat captures, bat and bat fly identities and tree cover at each site. [file ECE3-6-4898-s002.xls]

## Sheet: Bat data
Species	Sex	Parasites	Site	Year	Roost duration	Observed spp. richness	Chao spp. richness	Tree cover at 600m	Tree cover at 1000m
Anoura cultrata	F	0	FILA	2012	6	23	23.6	0.669631	0.626985
Anoura cultrata	F	0	FILA	2012	6	23	23.6	0.681196	0.634099
Anoura geoffroyi	M	2	CAGO	2013	4	5	6.5	0.459378	0.32948
Anoura geoffroyi	F	3	ELPU	2012	4	19	21	0.21541	0.245863
Anoura geoffroyi	F	8	ELPU	2012	4	19	21	0.213919	0.242777
Anoura geoffroyi	F	10	ELPU	2013	4	19	21	0.21541	0.245863
Anoura geoffroyi	F	4	FILA	2012	4	23	23.6	0.606698	0.577709
Anoura geoffroyi	F	0	FILA	2012	4	23	23.6	0.606698	0.577709
Anoura geoffroyi	M	2	FILA	2012	4	23	23.6	0.606698	0.577709
Anoura geoffroyi	F	9	FILA	2012	4	23	23.6	0.644555	0.609433
Anoura geoffroyi	M	2	FILA	2012	4	23	23.6	0.606698	0.577709
Anoura geoffroyi	M	12	FILA	2012	4	23	23.6	0.638365	0.605681
Anoura geoffroyi	F	2	FILA	2012	4	23	23.6	0.606698	0.577709
Anoura geoffroyi	M	16	FILA	2012	4	23	23.6	0.606698	0.577709
Anoura geoffroyi	M	13	FILA	2012	4	23	23.6	0.606698	0.577709
Anoura geoffroyi	F	24	FILA	2012	4	23	23.6	0.606698	0.577709
Anoura geoffroyi	F	0	FILA	2013	4	23	23.6	0.638365	0.605681
Anoura geoffroyi	M	3	FILA	2013	4	23	23.6	0.644555	0.609433
Anoura geoffroyi	F	4	FILA	2013	4	23	23.6	0.606698	0.577709
Anoura geoffroyi	F	0	FILA	2013	4	23	23.6	0.606698	0.577709
Anoura geoffroyi	F	1	FILA	2013	4	23	23.6	0.606698	0.577709
Anoura geoffroyi	F	9	FILA	2013	4	23	23.6	0.657011	0.618845
Anoura geoffroyi	F	4	SAFR	2012	4	11	12	0.15877	0.186778
Anoura geoffroyi	F	7	SAFR	2013	4	11	12	0.163289	0.188739
Anoura geoffroyi	F	6	SAFR	2013	4	11	12	0.153464	0.188174
Anoura geoffroyi	F	8	SAGA	2013	4	15	25.5	0.165607	0.164783
Anoura geoffroyi	F	4	SAGA	2013	4	15	25.5	0.153913	0.161185
Anoura geoffroyi	F	7	SAGA	2012	4	15	25.5	0.138374	0.158268
Anoura geoffroyi	F	8	SAGA	2013	4	15	25.5	0.153913	0.161185
Anoura geoffroyi	F	2	SAGA	2013	4	15	25.5	0.165607	0.164783
Anoura geoffroyi	F	5	SAGA	2013	4	15	25.5	0.145615	0.161021
Anoura geoffroyi	M	13	SAGA	2013	4	15	25.5	0.145615	0.161021
Artibeus jamaicensis	M	0	ELPU	2012	2	19	21	0.217548	0.245878
Artibeus jamaicensis	F	0	ELPU	2012	2	19	21	0.19929	0.244241
Artibeus jamaicensis	M	0	ELPU	2012	2	19	21	0.203997	0.226894
Artibeus jamaicensis	M	0	ELPU	2012	2	19	21	0.217548	0.245878
Artibeus jamaicensis	F	2	ELPU	2012	2	19	21	0.213919	0.242777
Artibeus jamaicensis	M	3	ELPU	2012	2	19	21	0.203997	0.226894
Artibeus jamaicensis	M	0	ELPU	2012	2	19	21	0.203997	0.226894
Artibeus jamaicensis	F	0	ELPU	2013	2	19	21	0.206915	0.241877
Artibeus jamaicensis	M	0	ELPU	2012	2	19	21	0.20527	0.230433
Artibeus jamaicensis	M	0	ELPU	2013	2	19	21	0.206915	0.241877
Artibeus jamaicensis	F	0	FILA	2013	2	23	23.6	0.672166	0.631017
Artibeus jamaicensis	F	0	FILA	2012	2	23	23.6	0.638365	0.605681
Artibeus jamaicensis	M	0	FILA	2012	2	23	23.6	0.673271	0.629427
Artibeus jamaicensis	F	0	FILA	2012	2	23	23.6	0.672166	0.631017
Artibeus jamaicensis	M	0	FILA	2013	2	23	23.6	0.618094	0.58977
Artibeus jamaicensis	M	0	FILA	2013	2	23	23.6	0.638365	0.605681
Artibeus jamaicensis	M	0	FILA	2013	2	23	23.6	0.618094	0.58977
Artibeus jamaicensis	M	0	FILA	2013	2	23	23.6	0.63107	0.600412
Artibeus jamaicensis	F	0	FILA	2013	2	23	23.6	0.657011	0.618845
Artibeus jamaicensis	F	0	FILA	2013	2	23	23.6	0.63107	0.600412
Artibeus jamaicensis	M	1	FILA	2013	2	23	23.6	0.644555	0.609433
Artibeus jamaicensis	F	0	FILA	2013	2	23	23.6	0.618094	0.58977
Artibeus jamaicensis	M	0	FILA	2013	2	23	23.6	0.638365	0.605681
Artibeus jamaicensis	F	0	GABO	2012	2	16	26	0.688729	0.649851
Artibeus jamaicensis	M	0	GABO	2012	2	16	26	0.688729	0.649851
Artibeus jamaicensis	F	0	GABO	2012	2	16	26	0.684517	0.646811
Artibeus jamaicensis	F	0	GABO	2012	2	16	26	0.692795	0.651616
Artibeus jamaicensis	F	1	GABO	2013	2	16	26	0.697134	0.65422
Artibeus jamaicensis	F	0	GABO	2013	2	16	26	0.715176	0.66278
Artibeus jamaicensis	M	0	GABO	2013	2	16	26	0.682001	0.646123
Artibeus jamaicensis	M	0	GAPA	2012	2	15	15.75	0.508747	0.530068
Artibeus jamaicensis	M	0	GAPA	2013	2	15	15.75	0.508747	0.530068
Artibeus jamaicensis	F	0	GAPA	2013	2	15	15.75	0.513174	0.543361
Artibeus jamaicensis	M	0	GAPA	2013	2	15	15.75	0.513174	0.543361
Artibeus jamaicensis	M	0	ISLA	2012	2	9	9.5	0.255091	0.21325
Artibeus jamaicensis	M	0	ISLA	2013	2	9	9.5	0.254618	0.21466
Artibeus jamaicensis	M	0	ISLA	2013	2	9	9.5	0.256609	0.220738
Artibeus jamaicensis	M	0	LOAN	2013	2	18	27.3333	0.263553	0.285764
Artibeus jamaicensis	F	0	LOAN	2013	2	18	27.3333	0.263553	0.285764
Artibeus jamaicensis	F	0	LOAN	2013	2	18	27.3333	0.270073	0.290138
Artibeus jamaicensis	F	0	MELI	2013	2	10	13	0.785911	0.774669
Artibeus jamaicensis	M	0	PANA	2012	2	10	11.5	0.470288	0.371374
Artibeus jamaicensis	F	0	PANA	2012	2	10	11.5	0.465008	0.357355
Artibeus jamaicensis	M	0	PANA	2013	2	10	11.5	0.468754	0.380382
Artibeus jamaicensis	F	0	PINO	2013	2	11	14.3333	0.442983	0.396627
Artibeus jamaicensis	F	0	QUST	2013	2	13	13	0.211685	0.249768
Artibeus jamaicensis	M	0	QUST	2012	2	13	13	0.188863	0.244018
Artibeus jamaicensis	F	1	QUST	2012	2	13	13	0.18494	0.243898
Artibeus jamaicensis	F	0	QUST	2012	2	13	13	0.209733	0.24814
Artibeus jamaicensis	M	0	QUST	2012	2	13	13	0.211685	0.249768
Artibeus jamaicensis	M	0	QUST	2013	2	13	13	0.231221	0.252725
Artibeus jamaicensis	F	0	QUST	2013	2	13	13	0.18494	0.243898
Artibeus jamaicensis	M	0	QUST	2013	2	13	13	0.18494	0.243898
Artibeus jamaicensis	F	2	QUST	2013	2	13	13	0.186523	0.244398
Artibeus jamaicensis	F	0	QUST	2013	2	13	13	0.208477	0.245062
Artibeus jamaicensis	M	0	QUST	2013	2	13	13	0.224577	0.252039
Artibeus jamaicensis	M	0	QUST	2013	2	13	13	0.224577	0.252039
Artibeus jamaicensis	M	1	SABO	2013	2	13	13.5	0.319531	0.28416
Artibeus jamaicensis	M	0	SABO	2012	2	13	13.5	0.299659	0.299238
Artibeus jamaicensis	M	0	SABO	2012	2	13	13.5	0.319531	0.28416
Artibeus jamaicensis	F	0	SABO	2013	2	13	13.5	0.299659	0.299238
Artibeus jamaicensis	F	0	SABO	2013	2	13	13.5	0.316365	0.287289
Artibeus jamaicensis	M	0	SABO	2013	2	13	13.5	0.317612	0.284927
Artibeus jamaicensis	M	0	SABO	2013	2	13	13.5	0.307226	0.29751
Artibeus jamaicensis	M	0	SABO	2013	2	13	13.5	0.317612	0.284927
Artibeus jamaicensis	M	1	SABO	2013	2	13	13.5	0.319531	0.28416
Artibeus jamaicensis	F	0	SABO	2013	2	13	13.5	0.307226	0.29751
Artibeus jamaicensis	M	0	SAFR	2013	2	11	12	0.153062	0.187767
Artibeus jamaicensis	M	0	SAFR	2013	2	11	12	0.155563	0.187528
Artibeus jamaicensis	M	2	SAFR	2013	2	11	12	0.157703	0.18591
Artibeus jamaicensis	M	0	SAGA	2012	2	15	25.5	0.165607	0.164783
Artibeus jamaicensis	F	0	SARI	2012	2	12	13.5	0.470181	0.391888
Artibeus jamaicensis	M	0	SARI	2012	2	12	13.5	0.455237	0.384511
Artibeus jamaicensis	F	2	SARI	2012	2	12	13.5	0.469161	0.412675
Artibeus jamaicensis	F	0	SARI	2012	2	12	13.5	0.455237	0.384511
Artibeus jamaicensis	F	0	SARI	2012	2	12	13.5	0.469161	0.412675
Artibeus jamaicensis	F	0	SARI	2012	2	12	13.5	0.469161	0.412675
Artibeus jamaicensis	F	0	SARI	2012	2	12	13.5	0.46906	0.414816
Artibeus jamaicensis	F	2	SARI	2012	2	12	13.5	0.4738	0.408841
Artibeus jamaicensis	F	0	SARI	2012	2	12	13.5	0.478127	0.401079
Artibeus jamaicensis	M	0	SARI	2012	2	12	13.5	0.473239	0.417319
Artibeus jamaicensis	M	0	SARI	2012	2	12	13.5	0.478127	0.401079
Artibeus jamaicensis	F	0	SARI	2012	2	12	13.5	0.478127	0.401079
Artibeus jamaicensis	F	0	SARI	2012	2	12	13.5	0.46906	0.414816
Artibeus jamaicensis	M	0	SARI	2012	2	12	13.5	0.468028	0.426568
Artibeus jamaicensis	M	0	SARI	2013	2	12	13.5	0.470181	0.391888
Artibeus jamaicensis	F	1	SARI	2013	2	12	13.5	0.455237	0.384511
Artibeus jamaicensis	F	3	SARI	2013	2	12	13.5	0.471605	0.419695
Artibeus jamaicensis	F	2	SARI	2013	2	12	13.5	0.473469	0.420459
Artibeus jamaicensis	M	0	SATE	2013	2	11	14	0.279117	0.252865
Artibeus lituratus	M	1	COPA	2012	1.33	14	17.3333	0.387329	0.416009
Artibeus lituratus	F	7	COPA	2012	1.33	14	17.3333	0.386227	0.412467
Artibeus lituratus	M	0	COPA	2012	1.33	14	17.3333	0.38673	0.415516
Artibeus lituratus	M	0	ELPU	2012	1.33	19	21	0.201843	0.23811
Artibeus lituratus	M	1	ELPU	2012	1.33	19	21	0.210833	0.241662
Artibeus lituratus	M	0	ELPU	2012	1.33	19	21	0.210833	0.241662
Artibeus lituratus	F	0	FILA	2012	1.33	23	23.6	0.672166	0.631017
Artibeus lituratus	F	0	FILA	2013	1.33	23	23.6	0.68257	0.631995
Artibeus lituratus	M	0	FILA	2013	1.33	23	23.6	0.68257	0.631995
Artibeus lituratus	F	1	FILA	2013	1.33	23	23.6	0.683195	0.635704
Artibeus lituratus	F	0	GABO	2012	1.33	16	26	0.670246	0.641874
Artibeus lituratus	F	0	GABO	2012	1.33	16	26	0.692795	0.651616
Artibeus lituratus	F	0	GABO	2012	1.33	16	26	0.688729	0.649851
Artibeus lituratus	F	0	GABO	2012	1.33	16	26	0.689231	0.650316
Artibeus lituratus	F	0	GABO	2012	1.33	16	26	0.688729	0.649851
Artibeus lituratus	F	0	GABO	2012	1.33	16	26	0.697134	0.65422
Artibeus lituratus	F	1	GABO	2013	1.33	16	26	0.681577	0.645374
Artibeus lituratus	M	0	GABO	2013	1.33	16	26	0.671003	0.641696
Artibeus lituratus	M	0	GABO	2013	1.33	16	26	0.676146	0.6423
Artibeus lituratus	M	0	GABO	2013	1.33	16	26	0.671003	0.641696
Artibeus lituratus	M	0	GABO	2013	1.33	16	26	0.682708	0.645919
Artibeus lituratus	F	3	GABO	2013	1.33	16	26	0.693664	0.653182
Artibeus lituratus	F	1	GAPA	2012	1.33	15	15.75	0.506938	0.529367
Artibeus lituratus	M	0	GAPA	2012	1.33	15	15.75	0.506938	0.529367
Artibeus lituratus	M	0	GAPA	2013	1.33	15	15.75	0.51002	0.534505
Artibeus lituratus	F	3	GAPA	2013	1.33	15	15.75	0.512179	0.552023
Artibeus lituratus	M	0	GAPA	2013	1.33	15	15.75	0.512179	0.552023
Artibeus lituratus	M	2	GAPA	2013	1.33	15	15.75	0.504642	0.532599
Artibeus lituratus	M	0	GAPA	2012	1.33	15	15.75	0.509653	0.553628
Artibeus lituratus	M	0	GAPA	2013	1.33	15	15.75	0.506938	0.529367
Artibeus lituratus	F	0	ISLA	2012	1.33	9	9.5	0.247846	0.213659
Artibeus lituratus	F	0	ISLA	2012	1.33	9	9.5	0.250579	0.21834
Artibeus lituratus	M	0	ISLA	2012	1.33	9	9.5	0.25415	0.21822
Artibeus lituratus	F	0	ISLA	2012	1.33	9	9.5	0.250579	0.21834
Artibeus lituratus	F	0	ISLA	2012	1.33	9	9.5	0.250579	0.21834
Artibeus lituratus	F	0	ISLA	2012	1.33	9	9.5	0.253984	0.21505
Artibeus lituratus	M	0	ISLA	2013	1.33	9	9.5	0.260107	0.219116
Artibeus lituratus	M	0	ISLA	2013	1.33	9	9.5	0.250579	0.21834
Artibeus lituratus	M	0	ISLA	2013	1.33	9	9.5	0.260107	0.219116
Artibeus lituratus	M	1	ISLA	2013	1.33	9	9.5	0.255091	0.21325
Artibeus lituratus	M	0	LOAN	2012	1.33	18	27.3333	0.271626	0.290949
Artibeus lituratus	M	0	LOAN	2013	1.33	18	27.3333	0.263651	0.288492
Artibeus lituratus	M	0	PINO	2012	1.33	11	14.3333	0.440085	0.402331
Artibeus lituratus	F	2	PINO	2012	1.33	11	14.3333	0.440085	0.402331
Artibeus lituratus	F	0	QUST	2012	1.33	13	13	0.193385	0.243412
Artibeus lituratus	M	0	QUST	2012	1.33	13	13	0.224577	0.252039
Artibeus lituratus	M	0	QUST	2012	1.33	13	13	0.18494	0.243898
Artibeus lituratus	M	0	QUST	2013	1.33	13	13	0.214634	0.250792
Artibeus lituratus	M	0	RIJA	2013	1.33	15	22	0.793108	0.702869
Artibeus lituratus	M	0	SABO	2012	1.33	13	13.5	0.317612	0.284927
Artibeus lituratus	F	0	SABO	2012	1.33	13	13.5	0.299277	0.299934
Artibeus lituratus	M	2	SABO	2013	1.33	13	13.5	0.319531	0.28416
Artibeus lituratus	M	0	SABO	2013	1.33	13	13.5	0.286472	0.292189
Artibeus lituratus	M	0	SABO	2013	1.33	13	13.5	0.286472	0.292189
Artibeus lituratus	M	1	SABO	2013	1.33	13	13.5	0.307226	0.29751
Artibeus lituratus	F	8	SABO	2013	1.33	13	13.5	0.286472	0.292189
Artibeus lituratus	F	0	SABO	2013	1.33	13	13.5	0.317612	0.284927
Artibeus lituratus	M	2	SAFR	2013	1.33	11	12	0.159967	0.194517
Artibeus lituratus	M	0	SAFR	2012	1.33	11	12	0.159967	0.194517
Artibeus lituratus	F	2	SAFR	2012	1.33	11	12	0.158365	0.189782
Artibeus lituratus	M	0	SAFR	2012	1.33	11	12	0.162861	0.193857
Artibeus lituratus	M	0	SAFR	2012	1.33	11	12	0.159967	0.194517
Artibeus lituratus	M	1	SAGA	2012	1.33	15	25.5	0.155589	0.160459
Artibeus lituratus	M	0	SAGA	2013	1.33	15	25.5	0.145615	0.161021
Artibeus lituratus	F	5	SAGA	2013	1.33	15	25.5	0.145615	0.161021
Artibeus lituratus	M	0	SARI	2012	1.33	12	13.5	0.455237	0.384511
Artibeus lituratus	M	0	SARI	2012	1.33	12	13.5	0.455237	0.384511
Artibeus lituratus	F	0	SARI	2012	1.33	12	13.5	0.470181	0.391888
Artibeus lituratus	F	0	SARI	2012	1.33	12	13.5	0.469465	0.427684
Artibeus lituratus	M	2	SARI	2013	1.33	12	13.5	0.455237	0.384511
Artibeus lituratus	F	1	SARI	2013	1.33	12	13.5	0.479456	0.397599
Artibeus lituratus	F	1	SARI	2013	1.33	12	13.5	0.471605	0.419695
Artibeus lituratus	F	0	SATE	2013	1.33	11	14	0.250627	0.240243
Artibeus lituratus	M	0	SATE	2013	1.33	11	14	0.250627	0.240243
Artibeus lituratus	M	0	SATE	2013	1.33	11	14	0.244039	0.238869
Artibeus lituratus	M	0	SATE	2013	1.33	11	14	0.275586	0.252823
Artibeus lituratus	F	3	SATE	2013	1.33	11	14	0.27073	0.251796
Artibeus phaeotis/ watsoni	M	0	COPA	2012	1	14	17.3333	0.397799	0.425494
Artibeus phaeotis/ watsoni	M	0	COPA	2013	1	14	17.3333	0.382516	0.40756
Artibeus phaeotis/ watsoni	M	0	COPA	2013	1	14	17.3333	0.38673	0.415516
Artibeus phaeotis/ watsoni	M	0	COPA	2012	1	14	17.3333	0.398773	0.423733
Artibeus phaeotis/ watsoni	M	0	COPA	2013	1	14	17.3333	0.38673	0.415516
Artibeus phaeotis/ watsoni	M	0	ELPU	2013	1	19	21	0.201224	0.240861
Artibeus phaeotis/ watsoni	F	0	ELPU	2013	1	19	21	0.208127	0.239163
Artibeus phaeotis/ watsoni	M	0	FILA	2012	1	23	23.6	0.654416	0.615902
Artibeus phaeotis/ watsoni	F	0	FILA	2012	1	23	23.6	0.68257	0.631995
Artibeus phaeotis/ watsoni	M	0	FILA	2012	1	23	23.6	0.657011	0.618845
Artibeus phaeotis/ watsoni	F	0	FILA	2012	1	23	23.6	0.683195	0.635704
Artibeus phaeotis/ watsoni	F	0	FILA	2013	1	23	23.6	0.638365	0.605681
Artibeus phaeotis/ watsoni	M	0	FILA	2013	1	23	23.6	0.606698	0.577709
Artibeus phaeotis/ watsoni	F	0	FILA	2013	1	23	23.6	0.67765	0.632775
Artibeus phaeotis/ watsoni	M	0	FILA	2013	1	23	23.6	0.676787	0.631981
Artibeus phaeotis/ watsoni	F	0	FILA	2013	1	23	23.6	0.676787	0.631981
Artibeus phaeotis/ watsoni	F	0	FILA	2013	1	23	23.6	0.683195	0.635704
Artibeus phaeotis/ watsoni	M	0	FILA	2013	1	23	23.6	0.676787	0.631981
Artibeus phaeotis/ watsoni	F	0	FILA	2013	1	23	23.6	0.63107	0.600412
Artibeus phaeotis/ watsoni	M	0	FILA	2013	1	23	23.6	0.638365	0.605681
Artibeus phaeotis/ watsoni	F	0	GABO	2013	1	16	26	0.682708	0.645919
Artibeus phaeotis/ watsoni	M	0	GABO	2013	1	16	26	0.671003	0.641696
Artibeus phaeotis/ watsoni	M	1	GABO	2013	1	16	26	0.697134	0.65422
Artibeus phaeotis/ watsoni	M	0	GAPA	2012	1	15	15.75	0.508747	0.530068
Artibeus phaeotis/ watsoni	F	0	GAPA	2013	1	15	15.75	0.513174	0.543361
Artibeus phaeotis/ watsoni	M	0	GAPA	2013	1	15	15.75	0.513174	0.543361
Artibeus phaeotis/ watsoni	M	0	GAPA	2013	1	15	15.75	0.506938	0.529367
Artibeus phaeotis/ watsoni	M	0	GAPA	2013	1	15	15.75	0.523055	0.541141
Artibeus phaeotis/ watsoni	F	0	ISLA	2013	1	9	9.5	0.25415	0.21822
Artibeus phaeotis/ watsoni	F	0	LOAN	2012	1	18	27.3333	0.271319	0.292166
Artibeus phaeotis/ watsoni	F	0	LOAN	2013	1	18	27.3333	0.273683	0.291235
Artibeus phaeotis/ watsoni	F	0	LOAN	2013	1	18	27.3333	0.264034	0.286641
Artibeus phaeotis/ watsoni	M	0	LOAN	2013	1	18	27.3333	0.262319	0.287701
Artibeus phaeotis/ watsoni	F	0	LOAN	2013	1	18	27.3333	0.264034	0.286641
Artibeus phaeotis/ watsoni	F	0	MELI	2013	1	10	13	0.735428	0.756911
Artibeus phaeotis/ watsoni	M	0	MELI	2013	1	10	13	0.817339	0.78862
Artibeus phaeotis/ watsoni	M	0	MELI	2013	1	10	13	0.817339	0.78862
Artibeus phaeotis/ watsoni	F	0	MELI	2013	1	10	13	0.739914	0.758134
Artibeus phaeotis/ watsoni	M	0	MELI	2013	1	10	13	0.817339	0.78862
Artibeus phaeotis/ watsoni	F	0	MELI	2013	1	10	13	0.735428	0.756911
Artibeus phaeotis/ watsoni	M	0	MELI	2013	1	10	13	0.785911	0.774669
Artibeus phaeotis/ watsoni	F	0	MELI	2013	1	10	13	0.785911	0.774669
Artibeus phaeotis/ watsoni	F	0	MELI	2013	1	10	13	0.739914	0.758134
Artibeus phaeotis/ watsoni	F	0	MELI	2013	1	10	13	0.720254	0.749269
Artibeus phaeotis/ watsoni	M	0	MELI	2013	1	10	13	0.720254	0.749269
Artibeus phaeotis/ watsoni	M	0	MELI	2013	1	10	13	0.817339	0.78862
Artibeus phaeotis/ watsoni	F	0	MELI	2013	1	10	13	0.817339	0.78862
Artibeus phaeotis/ watsoni	F	0	MELI	2013	1	10	13	0.817339	0.78862
Artibeus phaeotis/ watsoni	M	0	PANA	2012	1	10	11.5	0.44816	0.380209
Artibeus phaeotis/ watsoni	F	0	PANA	2012	1	10	11.5	0.429781	0.379537
Artibeus phaeotis/ watsoni	M	0	PANA	2013	1	10	11.5	0.467181	0.380703
Artibeus phaeotis/ watsoni	M	0	PANA	2013	1	10	11.5	0.429781	0.379537
Artibeus phaeotis/ watsoni	M	0	PANA	2013	1	10	11.5	0.465148	0.359117
Artibeus phaeotis/ watsoni	F	0	PINO	2012	1	11	14.3333	0.439419	0.401638
Artibeus phaeotis/ watsoni	F	0	PINO	2013	1	11	14.3333	0.440715	0.400952
Artibeus phaeotis/ watsoni	M	0	PINO	2012	1	11	14.3333	0.44344	0.399962
Artibeus phaeotis/ watsoni	F	0	PINO	2013	1	11	14.3333	0.447228	0.388322
Artibeus phaeotis/ watsoni	M	0	PINO	2013	1	11	14.3333	0.440085	0.402331
Artibeus phaeotis/ watsoni	M	0	PINO	2013	1	11	14.3333	0.449731	0.396884
Artibeus phaeotis/ watsoni	M	0	PINO	2013	1	11	14.3333	0.440715	0.400952
Artibeus phaeotis/ watsoni	M	0	PINO	2013	1	11	14.3333	0.440715	0.400952
Artibeus phaeotis/ watsoni	M	0	PINO	2013	1	11	14.3333	0.44358	0.399535
Artibeus phaeotis/ watsoni	F	0	PINO	2012	1	11	14.3333	0.441261	0.398035
Artibeus phaeotis/ watsoni	F	0	PINO	2013	1	11	14.3333	0.442175	0.393873
Artibeus phaeotis/ watsoni	M	0	QUST	2012	1	13	13	0.193584	0.243194
Artibeus phaeotis/ watsoni	M	0	QUST	2012	1	13	13	0.186523	0.244398
Artibeus phaeotis/ watsoni	M	0	QUST	2012	1	13	13	0.224577	0.252039
Artibeus phaeotis/ watsoni	F	0	QUST	2012	1	13	13	0.206975	0.245331
Artibeus phaeotis/ watsoni	F	0	QUST	2012	1	13	13	0.187784	0.244376
Artibeus phaeotis/ watsoni	F	0	QUST	2012	1	13	13	0.187784	0.244376
Artibeus phaeotis/ watsoni	M	0	QUST	2013	1	13	13	0.224577	0.252039
Artibeus phaeotis/ watsoni	M	0	QUST	2013	1	13	13	0.185199	0.244144
Artibeus phaeotis/ watsoni	M	0	QUST	2013	1	13	13	0.209733	0.24814
Artibeus phaeotis/ watsoni	F	0	QUST	2013	1	13	13	0.206975	0.245331
Artibeus phaeotis/ watsoni	F	0	RIJA	2012	1	15	22	0.792694	0.718741
Artibeus phaeotis/ watsoni	M	0	RIJA	2012	1	15	22	0.792694	0.718741
Artibeus phaeotis/ watsoni	M	0	RIJA	2012	1	15	22	0.805031	0.701569
Artibeus phaeotis/ watsoni	M	0	RIJA	2013	1	15	22	0.796556	0.71691
Artibeus phaeotis/ watsoni	F	0	RIJA	2013	1	15	22	0.79617	0.69635
Artibeus phaeotis/ watsoni	M	0	SABO	2012	1	13	13.5	0.309472	0.290169
Artibeus phaeotis/ watsoni	M	0	SABO	2013	1	13	13.5	0.309472	0.290169
Artibeus phaeotis/ watsoni	M	0	SABO	2013	1	13	13.5	0.299659	0.299238
Artibeus phaeotis/ watsoni	F	0	SABO	2013	1	13	13.5	0.309472	0.290169
Artibeus phaeotis/ watsoni	M	0	SABO	2013	1	13	13.5	0.309472	0.290169
Artibeus phaeotis/ watsoni	F	0	SABO	2013	1	13	13.5	0.309472	0.290169
Artibeus phaeotis/ watsoni	M	0	SABO	2013	1	13	13.5	0.309472	0.290169
Artibeus phaeotis/ watsoni	F	0	SAFR	2012	1	11	12	0.162259	0.190228
Artibeus phaeotis/ watsoni	M	0	SAFR	2013	1	11	12	0.153062	0.187767
Artibeus phaeotis/ watsoni	F	0	SAFR	2013	1	11	12	0.157703	0.18591
Artibeus phaeotis/ watsoni	F	0	SAGA	2013	1	15	25.5	0.162807	0.164379
Artibeus phaeotis/ watsoni	M	0	SARI	2012	1	12	13.5	0.468028	0.426568
Artibeus phaeotis/ watsoni	F	0	SARI	2012	1	12	13.5	0.471605	0.419695
Artibeus phaeotis/ watsoni	M	0	SARI	2012	1	12	13.5	0.468028	0.426568
Artibeus phaeotis/ watsoni	M	0	SARI	2012	1	12	13.5	0.468028	0.426568
Artibeus phaeotis/ watsoni	M	0	SARI	2012	1	12	13.5	0.473239	0.417319
Artibeus phaeotis/ watsoni	F	0	SARI	2013	1	12	13.5	0.468028	0.426568
Artibeus phaeotis/ watsoni	F	0	SARI	2013	1	12	13.5	0.455237	0.384511
Artibeus phaeotis/ watsoni	F	0	SARI	2013	1	12	13.5	0.473526	0.394526
Artibeus phaeotis/ watsoni	F	0	SARI	2013	1	12	13.5	0.457503	0.385037
Artibeus phaeotis/ watsoni	F	0	SARI	2013	1	12	13.5	0.455237	0.384511
Artibeus phaeotis/ watsoni	F	0	SARI	2013	1	12	13.5	0.470622	0.411879
Artibeus phaeotis/ watsoni	M	0	SARI	2013	1	12	13.5	0.470181	0.391888
Artibeus phaeotis/ watsoni	F	0	SARI	2013	1	12	13.5	0.457503	0.385037
Artibeus phaeotis/ watsoni	F	0	SARI	2013	1	12	13.5	0.455237	0.384511
Artibeus phaeotis/ watsoni	M	0	SARI	2013	1	12	13.5	0.469465	0.427684
Artibeus phaeotis/ watsoni	M	0	SARI	2013	1	12	13.5	0.474459	0.407243
Artibeus phaeotis/ watsoni	F	0	SARI	2012	1	12	13.5	0.476329	0.403083
Artibeus phaeotis/ watsoni	F	0	SARI	2013	1	12	13.5	0.468028	0.426568
Artibeus phaeotis/ watsoni	M	0	SATE	2013	1	11	14	0.24738	0.240429
Artibeus watsoni	F	0	COPA	2012	1	14	17.3333	0.38673	0.415516
Artibeus watsoni	F	0	COPA	2012	1	14	17.3333	0.382415	0.403197
Artibeus watsoni	M	0	COPA	2012	1	14	17.3333	0.387329	0.416009
Artibeus watsoni	F	0	COPA	2013	1	14	17.3333	0.388307	0.414623
Artibeus watsoni	F	0	ELPU	2012	1	19	21	0.203997	0.226894
Artibeus watsoni	M	0	ELPU	2013	1	19	21	0.208127	0.239163
Artibeus watsoni	M	0	ELPU	2013	1	19	21	0.208127	0.239163
Artibeus watsoni	F	0	ELPU	2013	1	19	21	0.208127	0.239163
Artibeus watsoni	F	0	FILA	2013	1	23	23.6	0.676787	0.631981
Artibeus watsoni	M	0	FILA	2013	1	23	23.6	0.661949	0.622935
Artibeus watsoni	M	0	FILA	2013	1	23	23.6	0.657011	0.618845
Artibeus watsoni	F	0	FILA	2013	1	23	23.6	0.673271	0.629427
Artibeus watsoni	F	0	FILA	2013	1	23	23.6	0.618094	0.58977
Artibeus watsoni	F	0	FILA	2013	1	23	23.6	0.644555	0.609433
Artibeus watsoni	F	0	GABO	2012	1	16	26	0.697306	0.654817
Artibeus watsoni	F	0	GABO	2012	1	16	26	0.693664	0.653182
Artibeus watsoni	M	0	GABO	2013	1	16	26	0.670246	0.641874
Artibeus watsoni	M	0	GAPA	2013	1	15	15.75	0.513353	0.545132
Artibeus watsoni	M	0	GAPA	2012	1	15	15.75	0.506938	0.529367
Artibeus watsoni	F	0	GAPA	2012	1	15	15.75	0.513353	0.545132
Artibeus watsoni	F	0	GAPA	2012	1	15	15.75	0.523055	0.541141
Artibeus watsoni	M	0	GAPA	2013	1	15	15.75	0.522224	0.540194
Artibeus watsoni	M	0	LOAN	2012	1	18	27.3333	0.262711	0.288063
Artibeus watsoni	M	0	LOAN	2013	1	18	27.3333	0.26341	0.289214
Artibeus watsoni	M	0	LOAN	2013	1	18	27.3333	0.262319	0.287701
Artibeus watsoni	M	0	LOAN	2013	1	18	27.3333	0.262319	0.287701
Artibeus watsoni	M	0	LOAN	2013	1	18	27.3333	0.264034	0.286641
Artibeus watsoni	F	0	MELI	2012	1	10	13	0.799464	0.780755
Artibeus watsoni	M	0	MELI	2012	1	10	13	0.817339	0.78862
Artibeus watsoni	F	0	MELI	2012	1	10	13	0.807759	0.784522
Artibeus watsoni	F	0	MELI	2012	1	10	13	0.799464	0.780755
Artibeus watsoni	M	0	MELI	2012	1	10	13	0.817339	0.78862
Artibeus watsoni	M	0	MELI	2012	1	10	13	0.720254	0.749269
Artibeus watsoni	M	0	MELI	2012	1	10	13	0.807759	0.784522
Artibeus watsoni	F	0	MELI	2012	1	10	13	0.817339	0.78862
Artibeus watsoni	M	0	MELI	2013	1	10	13	0.773511	0.770428
Artibeus watsoni	F	0	MELI	2013	1	10	13	0.735428	0.756911
Artibeus watsoni	F	0	PANA	2013	1	10	11.5	0.433445	0.379438
Artibeus watsoni	M	0	PANA	2013	1	10	11.5	0.458965	0.381081
Artibeus watsoni	M	0	PANA	2013	1	10	11.5	0.472899	0.379718
Artibeus watsoni	F	0	PANA	2013	1	10	11.5	0.460114	0.381242
Artibeus watsoni	F	0	PINO	2012	1	11	14.3333	0.441261	0.398035
Artibeus watsoni	M	0	PINO	2013	1	11	14.3333	0.442175	0.393873
Artibeus watsoni	F	0	PINO	2013	1	11	14.3333	0.439419	0.401638
Artibeus watsoni	M	0	PINO	2013	1	11	14.3333	0.441261	0.398035
Artibeus watsoni	M	0	QUST	2012	1	13	13	0.185199	0.244144
Artibeus watsoni	M	0	QUST	2012	1	13	13	0.186523	0.244398
Artibeus watsoni	F	0	QUST	2012	1	13	13	0.224577	0.252039
Artibeus watsoni	F	0	QUST	2012	1	13	13	0.206975	0.245331
Artibeus watsoni	M	0	QUST	2012	1	13	13	0.209165	0.245232
Artibeus watsoni	M	0	QUST	2013	1	13	13	0.224577	0.252039
Artibeus watsoni	F	0	QUST	2013	1	13	13	0.224577	0.252039
Artibeus watsoni	M	0	RIJA	2013	1	15	22	0.792115	0.700236
Artibeus watsoni	M	0	RIJA	2013	1	15	22	0.800473	0.718077
Artibeus watsoni	M	0	RIJA	2013	1	15	22	0.79617	0.69635
Artibeus watsoni	M	0	RIJA	2013	1	15	22	0.79617	0.69635
Artibeus watsoni	F	0	SABO	2012	1	13	13.5	0.309472	0.290169
Artibeus watsoni	F	0	SABO	2012	1	13	13.5	0.28885	0.292921
Artibeus watsoni	M	0	SABO	2012	1	13	13.5	0.314416	0.290971
Artibeus watsoni	M	0	SABO	2012	1	13	13.5	0.309472	0.290169
Artibeus watsoni	F	0	SABO	2012	1	13	13.5	0.309472	0.290169
Artibeus watsoni	M	0	SABO	2013	1	13	13.5	0.309472	0.290169
Artibeus watsoni	M	0	SABO	2013	1	13	13.5	0.309472	0.290169
Artibeus watsoni	F	0	SABO	2013	1	13	13.5	0.317612	0.284927
Artibeus watsoni	F	0	SABO	2013	1	13	13.5	0.307302	0.296112
Artibeus watsoni	F	0	SABO	2013	1	13	13.5	0.287583	0.293173
Artibeus watsoni	F	0	SAFR	2013	1	11	12	0.158365	0.189782
Artibeus watsoni	F	0	SAGA	2013	1	15	25.5	0.145615	0.161021
Artibeus watsoni	M	0	SARI	2012	1	12	13.5	0.468028	0.426568
Artibeus watsoni	M	0	SARI	2013	1	12	13.5	0.470181	0.391888
Artibeus watsoni	F	0	SARI	2013	1	12	13.5	0.470622	0.411879
Artibeus watsoni	M	0	SARI	2013	1	12	13.5	0.473239	0.417319
Carollia castanea	F	0	CAGO	2012	4.16	5	6.5	0.413914	0.317678
Carollia castanea	M	0	CAGO	2012	4.16	5	6.5	0.459378	0.32948
Carollia castanea	F	1	CAGO	2012	4.16	5	6.5	0.39825	0.309833
Carollia castanea	M	2	CAGO	2013	4.16	5	6.5	0.457152	0.327403
Carollia castanea	M	1	COPA	2012	4.16	14	17.3333	0.397799	0.425494
Carollia castanea	M	0	COPA	2012	4.16	14	17.3333	0.397799	0.425494
Carollia castanea	M	0	ELPU	2013	4.16	19	21	0.203997	0.226894
Carollia castanea	F	1	FILA	2013	4.16	23	23.6	0.683195	0.635704
Carollia castanea	M	0	FILA	2013	4.16	23	23.6	0.606698	0.577709
Carollia castanea	M	0	FILA	2013	4.16	23	23.6	0.676787	0.631981
Carollia castanea	F	2	FILA	2013	4.16	23	23.6	0.661949	0.622935
Carollia castanea	M	2	FILA	2013	4.16	23	23.6	0.638365	0.605681
Carollia castanea	M	2	GABO	2012	4.16	16	26	0.688729	0.649851
Carollia castanea	M	0	GABO	2012	4.16	16	26	0.693664	0.653182
Carollia castanea	F	0	GABO	2012	4.16	16	26	0.676146	0.6423
Carollia castanea	M	0	GABO	2012	4.16	16	26	0.689231	0.650316
Carollia castanea	F	0	GABO	2013	4.16	16	26	0.688729	0.649851
Carollia castanea	M	0	GABO	2013	4.16	16	26	0.680917	0.646438
Carollia castanea	F	1	GABO	2013	4.16	16	26	0.693664	0.653182
Carollia castanea	F	0	GABO	2013	4.16	16	26	0.715176	0.66278
Carollia castanea	M	0	GABO	2013	4.16	16	26	0.697134	0.65422
Carollia castanea	F	3	GAPA	2012	4.16	15	15.75	0.526938	0.542702
Carollia castanea	F	4	GAPA	2012	4.16	15	15.75	0.506938	0.529367
Carollia castanea	M	0	GAPA	2012	4.16	15	15.75	0.512179	0.552023
Carollia castanea	M	0	GAPA	2012	4.16	15	15.75	0.505215	0.55332
Carollia castanea	M	0	GAPA	2012	4.16	15	15.75	0.518383	0.544914
Carollia castanea	M	0	GAPA	2013	4.16	15	15.75	0.512179	0.552023
Carollia castanea	M	0	GAPA	2013	4.16	15	15.75	0.526938	0.542702
Carollia castanea	M	0	GAPA	2013	4.16	15	15.75	0.513174	0.543361
Carollia castanea	M	1	LOAN	2013	4.16	18	27.3333	0.26341	0.289214
Carollia castanea	M	0	LOAN	2013	4.16	18	27.3333	0.265689	0.289704
Carollia castanea	M	0	LOAN	2013	4.16	18	27.3333	0.270417	0.289852
Carollia castanea	M	0	MELI	2012	4.16	10	13	0.817339	0.78862
Carollia castanea	F	1	MELI	2012	4.16	10	13	0.823347	0.78714
Carollia castanea	F	0	MELI	2012	4.16	10	13	0.823347	0.78714
Carollia castanea	M	0	MELI	2012	4.16	10	13	0.817848	0.785638
Carollia castanea	F	1	MELI	2012	4.16	10	13	0.799464	0.780755
Carollia castanea	M	1	MELI	2012	4.16	10	13	0.799464	0.780755
Carollia castanea	M	0	MELI	2012	4.16	10	13	0.758135	0.765857
Carollia castanea	F	0	MELI	2012	4.16	10	13	0.727457	0.752692
Carollia castanea	F	0	MELI	2012	4.16	10	13	0.814861	0.784136
Carollia castanea	M	0	MELI	2012	4.16	10	13	0.727457	0.752692
Carollia castanea	M	0	MELI	2012	4.16	10	13	0.817339	0.78862
Carollia castanea	F	0	MELI	2012	4.16	10	13	0.788471	0.775268
Carollia castanea	M	1	MELI	2012	4.16	10	13	0.807759	0.784522
Carollia castanea	F	1	MELI	2012	4.16	10	13	0.84113	0.793409
Carollia castanea	F	0	MELI	2012	4.16	10	13	0.735428	0.756911
Carollia castanea	M	0	MELI	2012	4.16	10	13	0.739914	0.758134
Carollia castanea	F	0	MELI	2013	4.16	10	13	0.817339	0.78862
Carollia castanea	M	1	MELI	2013	4.16	10	13	0.817339	0.78862
Carollia castanea	M	0	MELI	2013	4.16	10	13	0.799464	0.780755
Carollia castanea	F	0	MELI	2013	4.16	10	13	0.807759	0.784522
Carollia castanea	M	0	MELI	2013	4.16	10	13	0.735428	0.756911
Carollia castanea	M	0	MELI	2013	4.16	10	13	0.799464	0.780755
Carollia castanea	F	1	MELI	2013	4.16	10	13	0.817848	0.785638
Carollia castanea	F	2	MELI	2013	4.16	10	13	0.817339	0.78862
Carollia castanea	M	0	MELI	2013	4.16	10	13	0.735428	0.756911
Carollia castanea	M	0	MELI	2013	4.16	10	13	0.785911	0.774669
Carollia castanea	F	0	MELI	2013	4.16	10	13	0.720254	0.749269
Carollia castanea	F	0	MELI	2013	4.16	10	13	0.817339	0.78862
Carollia castanea	M	0	MELI	2013	4.16	10	13	0.766829	0.768681
Carollia castanea	M	0	MELI	2013	4.16	10	13	0.741701	0.758115
Carollia castanea	M	0	MELI	2012	4.16	10	13	0.834232	0.791583
Carollia castanea	F	0	MELI	2012	4.16	10	13	0.817339	0.78862
Carollia castanea	F	2	PANA	2013	4.16	10	11.5	0.452014	0.380527
Carollia castanea	F	2	PANA	2013	4.16	10	11.5	0.429781	0.379537
Carollia castanea	F	2	PANA	2013	4.16	10	11.5	0.429781	0.379537
Carollia castanea	M	0	PINO	2012	4.16	11	14.3333	0.440085	0.402331
Carollia castanea	F	0	PINO	2012	4.16	11	14.3333	0.439419	0.401638
Carollia castanea	M	0	PINO	2012	4.16	11	14.3333	0.449731	0.396884
Carollia castanea	M	2	PINO	2013	4.16	11	14.3333	0.442983	0.396627
Carollia castanea	M	3	PINO	2013	4.16	11	14.3333	0.439419	0.401638
Carollia castanea	F	1	PINO	2013	4.16	11	14.3333	0.439419	0.401638
Carollia castanea	M	0	QUST	2012	4.16	13	13	0.211685	0.249768
Carollia castanea	F	0	QUST	2012	4.16	13	13	0.213855	0.250533
Carollia castanea	F	0	QUST	2013	4.16	13	13	0.188863	0.244018
Carollia castanea	M	1	QUST	2013	4.16	13	13	0.185199	0.244144
Carollia castanea	M	0	QUST	2013	4.16	13	13	0.193584	0.243194
Carollia castanea	M	0	QUST	2013	4.16	13	13	0.211154	0.246759
Carollia castanea	F	7	QUST	2013	4.16	13	13	0.231221	0.252725
Carollia castanea	M	0	QUST	2013	4.16	13	13	0.208477	0.245062
Carollia castanea	M	0	RIJA	2012	4.16	15	22	0.796735	0.704084
Carollia castanea	F	4	RIJA	2013	4.16	15	22	0.793108	0.702869
Carollia castanea	M	0	RIJA	2013	4.16	15	22	0.796875	0.713728
Carollia castanea	M	0	SABO	2012	4.16	13	13.5	0.319531	0.28416
Carollia castanea	M	0	SABO	2012	4.16	13	13.5	0.309472	0.290169
Carollia castanea	M	0	SABO	2012	4.16	13	13.5	0.309472	0.290169
Carollia castanea	M	1	SABO	2013	4.16	13	13.5	0.309472	0.290169
Carollia castanea	M	0	SABO	2013	4.16	13	13.5	0.309472	0.290169
Carollia castanea	M	1	SABO	2013	4.16	13	13.5	0.28885	0.292921
Carollia castanea	M	0	SABO	2013	4.16	13	13.5	0.309472	0.290169
Carollia castanea	M	0	SAGA	2013	4.16	15	25.5	0.162807	0.164379
Carollia castanea	F	0	SARI	2012	4.16	12	13.5	0.455237	0.384511
Carollia castanea	F	0	SARI	2012	4.16	12	13.5	0.468028	0.426568
Carollia castanea	F	0	SARI	2012	4.16	12	13.5	0.469161	0.412675
Carollia castanea	M	0	SARI	2012	4.16	12	13.5	0.46906	0.414816
Carollia castanea	F	0	SARI	2013	4.16	12	13.5	0.469161	0.412675
Carollia castanea	M	0	SARI	2013	4.16	12	13.5	0.471605	0.419695
Carollia castanea	M	0	SARI	2013	4.16	12	13.5	0.479994	0.393742
Carollia castanea	M	0	SARI	2013	4.16	12	13.5	0.479456	0.397599
Carollia castanea	F	0	SARI	2012	4.16	12	13.5	0.46906	0.414816
Carollia castanea	F	2	SARI	2013	4.16	12	13.5	0.468028	0.426568
Carollia castanea	M	0	SATE	2012	4.16	11	14	0.27073	0.251796
Carollia castanea	F	4	SATE	2012	4.16	11	14	0.250627	0.240243
Carollia castanea	F	0	SATE	2012	4.16	11	14	0.250627	0.240243
Carollia castanea	M	2	SATE	2013	4.16	11	14	0.24738	0.240429
Carollia castanea	F	0	SATE	2013	4.16	11	14	0.244039	0.238869
Carollia castanea	M	2	SATE	2013	4.16	11	14	0.24738	0.240429
Carollia castanea	F	2	SATE	2013	4.16	11	14	0.250627	0.240243
Carollia castanea	M	4	SATE	2013	4.16	11	14	0.244039	0.238869
Carollia castanea	F	0	SATE	2013	4.16	11	14	0.250627	0.240243
Carollia perspicillata	F	1	COPA	2013	3.91	14	17.3333	0.386019	0.410508
Carollia perspicillata	M	0	ELPU	2012	3.91	19	21	0.217548	0.245878
Carollia perspicillata	F	0	ELPU	2012	3.91	19	21	0.213919	0.242777
Carollia perspicillata	F	0	ELPU	2013	3.91	19	21	0.203997	0.226894
Carollia perspicillata	M	0	ELPU	2013	3.91	19	21	0.201843	0.23811
Carollia perspicillata	F	0	FILA	2012	3.91	23	23.6	0.683195	0.635704
Carollia perspicillata	F	0	FILA	2012	3.91	23	23.6	0.683195	0.635704
Carollia perspicillata	M	0	FILA	2012	3.91	23	23.6	0.683195	0.635704
Carollia perspicillata	F	0	GABO	2012	3.91	16	26	0.697134	0.65422
Carollia perspicillata	F	0	GABO	2013	3.91	16	26	0.688729	0.649851
Carollia perspicillata	M	0	GABO	2013	3.91	16	26	0.692795	0.651616
Carollia perspicillata	M	0	GAPA	2012	3.91	15	15.75	0.526938	0.542702
Carollia perspicillata	M	0	GAPA	2012	3.91	15	15.75	0.514767	0.550546
Carollia perspicillata	M	0	GAPA	2012	3.91	15	15.75	0.514767	0.550546
Carollia perspicillata	F	0	GAPA	2013	3.91	15	15.75	0.509653	0.553628
Carollia perspicillata	F	0	LOAN	2012	3.91	18	27.3333	0.262676	0.288974
Carollia perspicillata	F	0	LOAN	2012	3.91	18	27.3333	0.267215	0.289554
Carollia perspicillata	M	0	LOAN	2013	3.91	18	27.3333	0.273683	0.291235
Carollia perspicillata	M	0	LOAN	2013	3.91	18	27.3333	0.273683	0.291235
Carollia perspicillata	M	0	MELI	2012	3.91	10	13	0.807759	0.784522
Carollia perspicillata	F	5	MELI	2012	3.91	10	13	0.727457	0.752692
Carollia perspicillata	M	0	MELI	2012	3.91	10	13	0.807759	0.784522
Carollia perspicillata	M	0	MELI	2012	3.91	10	13	0.833478	0.791739
Carollia perspicillata	M	0	MELI	2012	3.91	10	13	0.788471	0.775268
Carollia perspicillata	M	0	MELI	2012	3.91	10	13	0.817339	0.78862
Carollia perspicillata	F	0	MELI	2013	3.91	10	13	0.817339	0.78862
Carollia perspicillata	M	0	MELI	2012	3.91	10	13	0.823347	0.78714
Carollia perspicillata	M	2	MELI	2012	3.91	10	13	0.817339	0.78862
Carollia perspicillata	F	0	MELI	2013	3.91	10	13	0.817339	0.78862
Carollia perspicillata	F	4	PANA	2012	3.91	10	11.5	0.469007	0.36689
Carollia perspicillata	M	0	PANA	2013	3.91	10	11.5	0.472899	0.379718
Carollia perspicillata	M	0	PANA	2013	3.91	10	11.5	0.44816	0.380209
Carollia perspicillata	F	1	PANA	2013	3.91	10	11.5	0.465008	0.357355
Carollia perspicillata	M	0	QUST	2013	3.91	13	13	0.231221	0.252725
Carollia perspicillata	M	0	QUST	2013	3.91	13	13	0.18494	0.243898
Carollia perspicillata	F	0	QUST	2013	3.91	13	13	0.208477	0.245062
Carollia perspicillata	M	0	RIJA	2012	3.91	15	22	0.796793	0.712932
Carollia perspicillata	F	0	RIJA	2012	3.91	15	22	0.800473	0.718077
Carollia perspicillata	M	0	RIJA	2012	3.91	15	22	0.796875	0.713728
Carollia perspicillata	M	0	RIJA	2013	3.91	15	22	0.795126	0.724466
Carollia perspicillata	F	1	RIJA	2012	3.91	15	22	0.795126	0.724466
Carollia perspicillata	M	0	SABO	2012	3.91	13	13.5	0.290492	0.293316
Carollia perspicillata	F	0	SABO	2012	3.91	13	13.5	0.319531	0.28416
Carollia perspicillata	F	0	SABO	2012	3.91	13	13.5	0.314416	0.290971
Carollia perspicillata	F	0	SABO	2012	3.91	13	13.5	0.316365	0.287289
Carollia perspicillata	M	0	SABO	2012	3.91	13	13.5	0.307693	0.299401
Carollia perspicillata	M	0	SABO	2012	3.91	13	13.5	0.316365	0.287289
Carollia perspicillata	M	0	SABO	2012	3.91	13	13.5	0.301723	0.300606
Carollia perspicillata	F	0	SABO	2013	3.91	13	13.5	0.290492	0.293316
Carollia perspicillata	F	0	SABO	2013	3.91	13	13.5	0.309472	0.290169
Carollia perspicillata	F	0	SABO	2013	3.91	13	13.5	0.317612	0.284927
Carollia perspicillata	M	1	SABO	2013	3.91	13	13.5	0.309472	0.290169
Carollia perspicillata	F	0	SABO	2012	3.91	13	13.5	0.299659	0.299238
Carollia perspicillata	F	0	SABO	2013	3.91	13	13.5	0.301723	0.300606
Carollia perspicillata	M	0	SABO	2012	3.91	13	13.5	0.319531	0.28416
Carollia perspicillata	M	0	SABO	2013	3.91	13	13.5	0.309472	0.290169
Carollia perspicillata	F	3	SABO	2013	3.91	13	13.5	0.290492	0.293316
Carollia perspicillata	M	0	SAFR	2012	3.91	11	12	0.162861	0.193857
Carollia perspicillata	M	2	SAGA	2012	3.91	15	25.5	0.162807	0.164379
Carollia perspicillata	F	0	SAGA	2013	3.91	15	25.5	0.162807	0.164379
Carollia perspicillata	M	0	SAGA	2013	3.91	15	25.5	0.145615	0.161021
Carollia perspicillata	F	1	SAGA	2013	3.91	15	25.5	0.145615	0.161021
Carollia perspicillata	F	2	SAGA	2012	3.91	15	25.5	0.157712	0.164413
Carollia perspicillata	F	0	SARI	2012	3.91	12	13.5	0.471605	0.419695
Carollia perspicillata	F	0	SARI	2012	3.91	12	13.5	0.470622	0.411879
Carollia perspicillata	F	0	SARI	2012	3.91	12	13.5	0.473239	0.417319
Carollia perspicillata	F	4	SARI	2013	3.91	12	13.5	0.471605	0.419695
Carollia perspicillata	F	0	SATE	2012	3.91	11	14	0.281939	0.255801
Carollia perspicillata	M	0	SATE	2013	3.91	11	14	0.252744	0.241098
Carollia perspicillata	F	3	SATE	2013	3.91	11	14	0.24738	0.240429
Carollia perspicillata	F	0	SATE	2013	3.91	11	14	0.281816	0.251224
Carollia perspicillata	F	2	SATE	2013	3.91	11	14	0.250627	0.240243
Carollia perspicillata	F	0	SATE	2012	3.91	11	14	0.24738	0.240429
Carollia sowelli	M	1	CAGO	2013	5	5	6.5	0.406481	0.314728
Carollia sowelli	M	0	CAGO	2013	5	5	6.5	0.430468	0.319797
Carollia sowelli	F	5	COPA	2013	5	14	17.3333	0.382847	0.408362
Carollia sowelli	M	2	COPA	2013	5	14	17.3333	0.397799	0.425494
Carollia sowelli	M	0	COPA	2013	5	14	17.3333	0.382516	0.40756
Carollia sowelli	M	2	COPA	2013	5	14	17.3333	0.387053	0.412338
Carollia sowelli	M	0	ELPU	2013	5	19	21	0.21541	0.245863
Carollia sowelli	F	0	ELPU	2013	5	19	21	0.213919	0.242777
Carollia sowelli	M	0	FILA	2012	5	23	23.6	0.676787	0.631981
Carollia sowelli	F	0	FILA	2012	5	23	23.6	0.606698	0.577709
Carollia sowelli	M	0	GABO	2012	5	16	26	0.688729	0.649851
Carollia sowelli	M	1	GABO	2013	5	16	26	0.689231	0.650316
Carollia sowelli	M	0	GABO	2012	5	16	26	0.688729	0.649851
Carollia sowelli	M	0	GABO	2013	5	16	26	0.671003	0.641696
Carollia sowelli	F	2	GAPA	2013	5	15	15.75	0.509653	0.553628
Carollia sowelli	F	1	GAPA	2013	5	15	15.75	0.504642	0.532599
Carollia sowelli	F	1	GAPA	2013	5	15	15.75	0.513204	0.54068
Carollia sowelli	M	0	GAPA	2013	5	15	15.75	0.508747	0.530068
Carollia sowelli	F	1	GAPA	2013	5	15	15.75	0.505874	0.553709
Carollia sowelli	M	0	LOAN	2012	5	18	27.3333	0.273683	0.291235
Carollia sowelli	M	0	LOAN	2013	5	18	27.3333	0.265689	0.289704
Carollia sowelli	M	0	LOAN	2013	5	18	27.3333	0.263553	0.285764
Carollia sowelli	M	0	LOAN	2013	5	18	27.3333	0.270417	0.289852
Carollia sowelli	F	0	MELI	2012	5	10	13	0.817339	0.78862
Carollia sowelli	M	0	MELI	2012	5	10	13	0.758135	0.765857
Carollia sowelli	F	0	MELI	2012	5	10	13	0.807759	0.784522
Carollia sowelli	M	1	MELI	2012	5	10	13	0.807759	0.784522
Carollia sowelli	M	0	MELI	2012	5	10	13	0.817339	0.78862
Carollia sowelli	M	0	MELI	2012	5	10	13	0.817339	0.78862
Carollia sowelli	M	2	MELI	2012	5	10	13	0.817339	0.78862
Carollia sowelli	M	0	MELI	2012	5	10	13	0.741701	0.758115
Carollia sowelli	M	0	MELI	2012	5	10	13	0.817339	0.78862
Carollia sowelli	M	0	MELI	2013	5	10	13	0.823347	0.78714
Carollia sowelli	M	0	MELI	2013	5	10	13	0.817339	0.78862
Carollia sowelli	F	0	MELI	2013	5	10	13	0.773511	0.770428
Carollia sowelli	F	0	PANA	2012	5	10	11.5	0.463909	0.358429
Carollia sowelli	M	0	PANA	2013	5	10	11.5	0.465741	0.36046
Carollia sowelli	F	1	RIJA	2013	5	15	22	0.800473	0.718077
Carollia sowelli	F	1	SABO	2013	5	13	13.5	0.317612	0.284927
Carollia sowelli	F	0	SATE	2012	5	11	14	0.275586	0.252823
Carollia sowelli	F	0	SATE	2012	5	11	14	0.250627	0.240243
Carollia sowelli	M	0	SATE	2012	5	11	14	0.284672	0.256873
Chiroderma salvini	M	0	FILA	2013	1	23	23.6	0.618094	0.58977
Desmodus rotundus	M	2	FILA	2012	4.5	23	23.6	0.68257	0.631995
Desmodus rotundus	M	0	FILA	2012	4.5	23	23.6	0.638365	0.605681
Desmodus rotundus	M	0	FILA	2012	4.5	23	23.6	0.638365	0.605681
Desmodus rotundus	F	0	FILA	2012	4.5	23	23.6	0.638365	0.605681
Desmodus rotundus	F	1	GABO	2012	4.5	16	26	0.682708	0.645919
Desmodus rotundus	F	0	GAPA	2013	4.5	15	15.75	0.512179	0.552023
Desmodus rotundus	M	0	GAPA	2012	4.5	15	15.75	0.505874	0.553709
Desmodus rotundus	M	0	GAPA	2013	4.5	15	15.75	0.513204	0.54068
Desmodus rotundus	M	0	RIJA	2012	4.5	15	22	0.800473	0.718077
Desmodus rotundus	M	0	RIJA	2012	4.5	15	22	0.800473	0.718077
Enchisthenes hartii	F	0	FILA	2013	1	23	23.6	0.638365	0.605681
Enchisthenes hartii	M	1	FILA	2013	1	23	23.6	0.638365	0.605681
Enchisthenes hartii	M	1	FILA	2013	1	23	23.6	0.67765	0.632775
Enchisthenes hartii	F	0	MELI	2012	1	10	13	0.807759	0.784522
Eptesicus brasiliensis	M	0	GAPA	2012	3.33	15	15.75	0.51002	0.534505
Eptesicus brasiliensis	M	1	GAPA	2013	3.33	15	15.75	0.526938	0.542702
Glossophaga commissarisi	F	0	COPA	2012	4.33	14	17.3333	0.382847	0.408362
Glossophaga commissarisi	M	0	COPA	2013	4.33	14	17.3333	0.397838	0.424276
Glossophaga commissarisi	M	0	ELPU	2013	4.33	19	21	0.201843	0.23811
Glossophaga commissarisi	F	0	FILA	2012	4.33	23	23.6	0.638365	0.605681
Glossophaga commissarisi	F	1	FILA	2013	4.33	23	23.6	0.686462	0.6374
Glossophaga commissarisi	F	0	FILA	2013	4.33	23	23.6	0.606698	0.577709
Glossophaga commissarisi	M	0	GABO	2012	4.33	16	26	0.687205	0.649324
Glossophaga commissarisi	F	0	LOAN	2012	4.33	18	27.3333	0.271626	0.290949
Glossophaga commissarisi	M	0	PANA	2013	4.33	10	11.5	0.470084	0.375073
Glossophaga commissarisi	F	0	QUST	2012	4.33	13	13	0.211154	0.246759
Glossophaga commissarisi	F	0	QUST	2013	4.33	13	13	0.208477	0.245062
Glossophaga commissarisi	M	0	QUST	2013	4.33	13	13	0.210831	0.246317
Glossophaga commissarisi	F	0	RIJA	2013	4.33	15	22	0.796556	0.71691
Glossophaga commissarisi	M	1	SABO	2013	4.33	13	13.5	0.302004	0.294857
Glossophaga commissarisi	M	0	SABO	2012	4.33	13	13.5	0.307302	0.296112
Glossophaga commissarisi	M	0	SARI	2013	4.33	12	13.5	0.473239	0.417319
Glossophaga commissarisi	M	0	SARI	2013	4.33	12	13.5	0.473526	0.394526
Glossophaga commissarisi	M	0	SARI	2013	4.33	12	13.5	0.476329	0.403083
Glossophaga commissarisi	M	0	SARI	2013	4.33	12	13.5	0.479456	0.397599
Glossophaga commissarisi	F	1	SARI	2013	4.33	12	13.5	0.478127	0.401079
Glossophaga commissarisi	M	1	SARI	2013	4.33	12	13.5	0.478127	0.401079
Glossophaga soricina	M	1	COPA	2012	4.66	14	17.3333	0.382617	0.407735
Glossophaga soricina	M	0	COPA	2013	4.66	14	17.3333	0.386227	0.412467
Glossophaga soricina	F	0	COPA	2013	4.66	14	17.3333	0.385755	0.413777
Glossophaga soricina	F	0	COPA	2013	4.66	14	17.3333	0.398773	0.423733
Glossophaga soricina	M	0	ELPU	2012	4.66	19	21	0.201224	0.240861
Glossophaga soricina	M	0	ELPU	2012	4.66	19	21	0.208127	0.239163
Glossophaga soricina	F	0	ELPU	2012	4.66	19	21	0.210833	0.241662
Glossophaga soricina	F	0	ELPU	2012	4.66	19	21	0.212972	0.24864
Glossophaga soricina	M	0	ELPU	2013	4.66	19	21	0.207462	0.239994
Glossophaga soricina	M	0	ELPU	2013	4.66	19	21	0.214193	0.244958
Glossophaga soricina	M	0	ELPU	2013	4.66	19	21	0.208127	0.239163
Glossophaga soricina	F	0	ELPU	2013	4.66	19	21	0.209545	0.242329
Glossophaga soricina	M	0	FILA	2012	4.66	23	23.6	0.68257	0.631995
Glossophaga soricina	M	2	FILA	2013	4.66	23	23.6	0.606698	0.577709
Glossophaga soricina	F	0	ISLA	2012	4.66	9	9.5	0.25415	0.21822
Glossophaga soricina	F	0	ISLA	2012	4.66	9	9.5	0.251307	0.213551
Glossophaga soricina	M	0	ISLA	2012	4.66	9	9.5	0.252088	0.211842
Glossophaga soricina	F	0	ISLA	2013	4.66	9	9.5	0.248977	0.213263
Glossophaga soricina	M	0	LOAN	2013	4.66	18	27.3333	0.262319	0.287701
Glossophaga soricina	M	0	PINO	2012	4.66	11	14.3333	0.434546	0.38336
Glossophaga soricina	F	0	PINO	2012	4.66	11	14.3333	0.448358	0.38585
Glossophaga soricina	F	0	PINO	2013	4.66	11	14.3333	0.434546	0.38336
Glossophaga soricina	F	0	QUST	2013	4.66	13	13	0.231221	0.252725
Glossophaga soricina	F	0	QUST	2012	4.66	13	13	0.210831	0.246317
Glossophaga soricina	F	0	QUST	2012	4.66	13	13	0.206975	0.245331
Glossophaga soricina	M	0	QUST	2012	4.66	13	13	0.206975	0.245331
Glossophaga soricina	F	0	QUST	2013	4.66	13	13	0.186523	0.244398
Glossophaga soricina	M	0	QUST	2013	4.66	13	13	0.209733	0.24814
Glossophaga soricina	M	0	QUST	2013	4.66	13	13	0.193385	0.243412
Glossophaga soricina	F	0	QUST	2013	4.66	13	13	0.193584	0.243194
Glossophaga soricina	M	0	RIJA	2012	4.66	15	22	0.796556	0.71691
Glossophaga soricina	F	0	SABO	2013	4.66	13	13.5	0.307226	0.29751
Glossophaga soricina	F	0	SABO	2012	4.66	13	13.5	0.290492	0.293316
Glossophaga soricina	F	0	SABO	2012	4.66	13	13.5	0.316365	0.287289
Glossophaga soricina	M	0	SABO	2012	4.66	13	13.5	0.314416	0.290971
Glossophaga soricina	F	0	SABO	2012	4.66	13	13.5	0.301723	0.300606
Glossophaga soricina	F	0	SABO	2012	4.66	13	13.5	0.294074	0.298233
Glossophaga soricina	F	0	SABO	2013	4.66	13	13.5	0.299277	0.299934
Glossophaga soricina	M	0	SABO	2013	4.66	13	13.5	0.307693	0.299401
Glossophaga soricina	M	0	SABO	2013	4.66	13	13.5	0.307693	0.299401
Glossophaga soricina	M	0	SABO	2013	4.66	13	13.5	0.290492	0.293316
Glossophaga soricina	F	0	SABO	2013	4.66	13	13.5	0.290492	0.293316
Glossophaga soricina	M	0	SABO	2013	4.66	13	13.5	0.309472	0.290169
Glossophaga soricina	M	0	SABO	2013	4.66	13	13.5	0.319531	0.28416
Glossophaga soricina	F	0	SABO	2013	4.66	13	13.5	0.287583	0.293173
Glossophaga soricina	M	0	SABO	2013	4.66	13	13.5	0.299659	0.299238
Glossophaga soricina	M	0	SAFR	2013	4.66	11	12	0.152648	0.187757
Glossophaga soricina	F	0	SAFR	2012	4.66	11	12	0.162861	0.193857
Glossophaga soricina	M	0	SAFR	2012	4.66	11	12	0.159967	0.194517
Glossophaga soricina	M	0	SAFR	2012	4.66	11	12	0.157561	0.186852
Glossophaga soricina	M	0	SAFR	2012	4.66	11	12	0.155563	0.187528
Glossophaga soricina	F	0	SAFR	2013	4.66	11	12	0.15877	0.186778
Glossophaga soricina	M	1	SAFR	2013	4.66	11	12	0.155563	0.187528
Glossophaga soricina	F	4	SAFR	2013	4.66	11	12	0.15843	0.187987
Glossophaga soricina	M	0	SAFR	2013	4.66	11	12	0.155563	0.187528
Glossophaga soricina	M	0	SAGA	2012	4.66	15	25.5	0.147851	0.158933
Glossophaga soricina	F	0	SAGA	2012	4.66	15	25.5	0.135383	0.159247
Glossophaga soricina	F	0	SAGA	2012	4.66	15	25.5	0.155589	0.160459
Glossophaga soricina	M	0	SAGA	2013	4.66	15	25.5	0.155589	0.160459
Glossophaga soricina	M	0	SAGA	2013	4.66	15	25.5	0.162807	0.164379
Glossophaga soricina	F	0	SAGA	2013	4.66	15	25.5	0.145615	0.161021
Glossophaga soricina	M	0	SAGA	2013	4.66	15	25.5	0.162807	0.164379
Glossophaga soricina	M	0	SAGA	2013	4.66	15	25.5	0.145615	0.161021
Glossophaga soricina	M	0	SARI	2013	4.66	12	13.5	0.474459	0.407243
Glossophaga soricina	F	0	SATE	2012	4.66	11	14	0.284672	0.256873
Glossophaga soricina	M	0	SATE	2013	4.66	11	14	0.279117	0.252865
Glossophaga soricina	F	0	SATE	2012	4.66	11	14	0.28252	0.255992
Glossophaga soricina	F	0	SATE	2012	4.66	11	14	0.286487	0.257234
Glossophaga soricina	M	0	SATE	2012	4.66	11	14	0.286487	0.257234
Glossophaga soricina	F	0	SATE	2013	4.66	11	14	0.286487	0.257234
Glossophaga soricina	F	3	SATE	2013	4.66	11	14	0.281939	0.255801
Glossophaga soricina	M	0	SATE	2013	4.66	11	14	0.286487	0.257234
Glossophaga soricina	M	0	SATE	2012	4.66	11	14	0.28252	0.255992
Glossophaga soricina	M	0	SATE	2013	4.66	11	14	0.286487	0.257234
Hylonycteris underwoodi	M	6	ELPU	2013	5.67	19	21	0.210833	0.241662
Hylonycteris underwoodi	M	2	ELPU	2013	5.67	19	21	0.216991	0.247689
Hylonycteris underwoodi	F	3	ELPU	2013	5.67	19	21	0.208127	0.239163
Hylonycteris underwoodi	F	4	ELPU	2013	5.67	19	21	0.207462	0.239994
Hylonycteris underwoodi	M	5	ELPU	2013	5.67	19	21	0.207462	0.239994
Hylonycteris underwoodi	M	0	FILA	2012	5.67	23	23.6	0.606698	0.577709
Hylonycteris underwoodi	M	0	FILA	2012	5.67	23	23.6	0.638365	0.605681
Hylonycteris underwoodi	F	1	FILA	2013	5.67	23	23.6	0.610789	0.583032
Hylonycteris underwoodi	M	3	FILA	2013	5.67	23	23.6	0.666973	0.626738
Hylonycteris underwoodi	M	0	FILA	2013	5.67	23	23.6	0.68257	0.631995
Hylonycteris underwoodi	M	0	FILA	2013	5.67	23	23.6	0.666973	0.626738
Hylonycteris underwoodi	M	0	FILA	2013	5.67	23	23.6	0.6575	0.618016
Hylonycteris underwoodi	M	0	FILA	2013	5.67	23	23.6	0.666973	0.626738
Hylonycteris underwoodi	M	0	FILA	2013	5.67	23	23.6	0.669631	0.626985
Hylonycteris underwoodi	M	0	FILA	2013	5.67	23	23.6	0.661949	0.622935
Hylonycteris underwoodi	M	0	FILA	2013	5.67	23	23.6	0.618094	0.58977
Hylonycteris underwoodi	M	1	GAPA	2012	5.67	15	15.75	0.508747	0.530068
Hylonycteris underwoodi	F	0	PANA	2013	5.67	10	11.5	0.470863	0.377042
Lonchophylla robusta	F	10	CAGO	2013	6	5	6.5	0.430468	0.319797
Lonchophylla robusta	M	4	ELPU	2012	6	19	21	0.201843	0.23811
Lonchophylla robusta	M	1	ELPU	2012	6	19	21	0.21541	0.245863
Lonchophylla robusta	F	0	ELPU	2012	6	19	21	0.212972	0.24864
Lonchophylla robusta	F	6	ELPU	2012	6	19	21	0.214193	0.244958
Lonchophylla robusta	M	10	ELPU	2012	6	19	21	0.207462	0.239994
Lonchophylla robusta	F	11	ELPU	2013	6	19	21	0.208127	0.239163
Lonchophylla robusta	F	1	ELPU	2012	6	19	21	0.201843	0.23811
Lonchophylla robusta	M	4	ELPU	2013	6	19	21	0.206915	0.241877
Lonchophylla robusta	M	7	ELPU	2013	6	19	21	0.207462	0.239994
Lonchophylla robusta	M	8	ELPU	2013	6	19	21	0.214193	0.244958
Lonchophylla robusta	M	5	ELPU	2013	6	19	21	0.208127	0.239163
Lonchophylla robusta	F	3	ELPU	2013	6	19	21	0.208127	0.239163
Lonchophylla robusta	F	0	FILA	2012	6	23	23.6	0.63107	0.600412
Lonchophylla robusta	M	4	FILA	2012	6	23	23.6	0.638365	0.605681
Lonchophylla robusta	M	1	FILA	2012	6	23	23.6	0.618094	0.58977
Lonchophylla robusta	M	3	FILA	2012	6	23	23.6	0.606698	0.577709
Lonchophylla robusta	M	6	FILA	2013	6	23	23.6	0.644555	0.609433
Lonchophylla robusta	M	8	FILA	2012	6	23	23.6	0.644555	0.609433
Lonchophylla robusta	F	4	ISLA	2012	6	9	9.5	0.248702	0.21232
Lonchophylla robusta	M	6	ISLA	2013	6	9	9.5	0.256609	0.220738
Lonchophylla robusta	M	13	LOAN	2013	6	18	27.3333	0.269872	0.290465
Lonchophylla robusta	M	8	QUST	2013	6	13	13	0.206975	0.245331
Lonchophylla robusta	M	14	SABO	2012	6	13	13.5	0.307302	0.296112
Lonchophylla robusta	M	14	SAGA	2013	6	15	25.5	0.165607	0.164783
Lonchophylla robusta	F	3	SAGA	2012	6	15	25.5	0.147851	0.158933
Lonchophylla robusta	M	5	SAGA	2013	6	15	25.5	0.147709	0.163445
Lonchophylla robusta	F	5	SATE	2012	6	11	14	0.28252	0.255992
Micronycteris hirsuta	M	0	GAPA	2012	3	15	15.75	0.51002	0.534505
Micronycteris hirsuta	F	0	LOAN	2013	3	18	27.3333	0.26341	0.289214
Micronycteris microtus	M	0	FILA	2013	4.09	23	23.6	0.657148	0.618481
Micronycteris microtus	F	0	RIJA	2013	4.09	15	22	0.796875	0.713728
Micronycteris microtus	M	2	RIJA	2013	4.09	15	22	0.796875	0.713728
Micronycteris microtus	M	0	RIJA	2013	4.09	15	22	0.800473	0.718077
Micronycteris microtus	F	3	RIJA	2013	4.09	15	22	0.800473	0.718077
Micronycteris microtus	M	0	SARI	2013	4.09	12	13.5	0.472559	0.389802
Micronycteris minuta	M	0	PINO	2013	3	11	14.3333	0.44344	0.399962
Micronycteris schmidtorum	M	0	RIJA	2013	3	15	22	0.796556	0.71691
Myotis keaysi	M	1	CAGO	2013	3	5	6.5	0.435165	0.323172
Myotis keaysi	M	1	FILA	2012	3	23	23.6	0.68257	0.631995
Myotis keaysi	F	0	FILA	2012	3	23	23.6	0.666973	0.626738
Myotis keaysi	F	0	FILA	2012	3	23	23.6	0.657011	0.618845
Myotis keaysi	F	0	FILA	2012	3	23	23.6	0.68257	0.631995
Myotis keaysi	F	1	FILA	2012	3	23	23.6	0.68257	0.631995
Myotis keaysi	M	2	FILA	2012	3	23	23.6	0.683195	0.635704
Myotis keaysi	M	0	FILA	2012	3	23	23.6	0.661949	0.622935
Myotis keaysi	M	0	FILA	2012	3	23	23.6	0.68257	0.631995
Myotis keaysi	F	0	FILA	2013	3	23	23.6	0.657148	0.618481
Myotis keaysi	M	1	FILA	2013	3	23	23.6	0.657148	0.618481
Myotis keaysi	F	1	FILA	2013	3	23	23.6	0.654416	0.615902
Myotis keaysi	F	1	FILA	2013	3	23	23.6	0.67765	0.632775
Myotis keaysi	F	0	FILA	2013	3	23	23.6	0.63107	0.600412
Myotis keaysi	M	0	GABO	2012	3	16	26	0.682708	0.645919
Myotis keaysi	F	2	GABO	2012	3	16	26	0.671003	0.641696
Myotis keaysi	M	0	GABO	2013	3	16	26	0.697134	0.65422
Myotis keaysi	M	3	GABO	2013	3	16	26	0.693664	0.653182
Myotis keaysi	F	1	GAPA	2013	3	15	15.75	0.514767	0.550546
Myotis keaysi	M	2	LOAN	2013	3	18	27.3333	0.270417	0.289852
Myotis keaysi	F	0	QUST	2012	3	13	13	0.210831	0.246317
Myotis keaysi	M	0	QUST	2012	3	13	13	0.188863	0.244018
Myotis keaysi	F	1	QUST	2013	3	13	13	0.193584	0.243194
Myotis nigricans	F	1	FILA	2012	4.66	23	23.6	0.644555	0.609433
Myotis riparius	M	0	ELPU	2013	3	19	21	0.209545	0.242329
Phyllostomus discolor	F	13	COPA	2012	4	14	17.3333	0.382415	0.403197
Phyllostomus discolor	F	4	ELPU	2012	4	19	21	0.214193	0.244958
Phyllostomus discolor	M	6	ELPU	2013	4	19	21	0.210833	0.241662
Phyllostomus discolor	M	0	ELPU	2013	4	19	21	0.213919	0.242777
Phyllostomus discolor	M	2	ELPU	2012	4	19	21	0.20233	0.234419
Phyllostomus discolor	F	10	SAFR	2013	4	11	12	0.153062	0.187767
Phyllostomus discolor	F	22	SAFR	2013	4	11	12	0.153464	0.188174
Phyllostomus hastatus	F	8	ELPU	2013	2.6	19	21	0.213919	0.242777
Phyllostomus hastatus	F	3	ELPU	2012	2.6	19	21	0.201224	0.240861
Phyllostomus hastatus	F	4	ELPU	2013	2.6	19	21	0.207462	0.239994
Phyllostomus hastatus	M	1	SAGA	2012	2.6	15	25.5	0.147851	0.158933
Platyrrhinus helleri	M	0	COPA	2013	1	14	17.3333	0.394947	0.420869
Platyrrhinus helleri	M	0	ELPU	2012	1	19	21	0.206915	0.241877
Platyrrhinus helleri	M	0	ELPU	2013	1	19	21	0.205104	0.228291
Platyrrhinus helleri	M	0	ELPU	2013	1	19	21	0.214193	0.244958
Platyrrhinus helleri	M	0	ELPU	2012	1	19	21	0.20527	0.230433
Platyrrhinus helleri	M	0	ELPU	2013	1	19	21	0.205104	0.228291
Platyrrhinus helleri	F	0	FILA	2012	1	23	23.6	0.657011	0.618845
Platyrrhinus helleri	F	0	FILA	2013	1	23	23.6	0.657148	0.618481
Platyrrhinus helleri	M	0	GABO	2013	1	16	26	0.697306	0.654817
Platyrrhinus helleri	M	0	GAPA	2012	1	15	15.75	0.51002	0.534505
Platyrrhinus helleri	F	0	GAPA	2013	1	15	15.75	0.508747	0.530068
Platyrrhinus helleri	F	0	GAPA	2013	1	15	15.75	0.512179	0.552023
Platyrrhinus helleri	F	0	GAPA	2013	1	15	15.75	0.509653	0.553628
Platyrrhinus helleri	F	0	ISLA	2013	1	9	9.5	0.252677	0.218124
Platyrrhinus helleri	M	0	ISLA	2013	1	9	9.5	0.260107	0.219116
Platyrrhinus helleri	M	0	ISLA	2013	1	9	9.5	0.252677	0.218124
Platyrrhinus helleri	F	0	LOAN	2013	1	18	27.3333	0.263553	0.285764
Platyrrhinus helleri	F	0	MELI	2012	1	10	13	0.758135	0.765857
Platyrrhinus helleri	M	0	MELI	2012	1	10	13	0.739914	0.758134
Platyrrhinus helleri	F	0	MELI	2012	1	10	13	0.720254	0.749269
Platyrrhinus helleri	F	0	MELI	2012	1	10	13	0.817339	0.78862
Platyrrhinus helleri	M	0	MELI	2013	1	10	13	0.727457	0.752692
Platyrrhinus helleri	F	0	PINO	2012	1	11	14.3333	0.448358	0.38585
Platyrrhinus helleri	F	0	SABO	2012	1	13	13.5	0.290492	0.293316
Platyrrhinus helleri	F	0	SABO	2012	1	13	13.5	0.301723	0.300606
Platyrrhinus helleri	M	0	SABO	2013	1	13	13.5	0.28885	0.292921
Platyrrhinus helleri	M	0	SABO	2013	1	13	13.5	0.307302	0.296112
Platyrrhinus helleri	F	0	SABO	2013	1	13	13.5	0.299659	0.299238
Platyrrhinus helleri	M	0	SABO	2013	1	13	13.5	0.307302	0.296112
Platyrrhinus helleri	M	0	SABO	2013	1	13	13.5	0.309472	0.290169
Platyrrhinus helleri	M	0	SAFR	2013	1	11	12	0.15877	0.186778
Platyrrhinus helleri	F	0	SAGA	2013	1	15	25.5	0.145615	0.161021
Platyrrhinus helleri	M	0	SAGA	2013	1	15	25.5	0.165607	0.164783
Platyrrhinus helleri	M	0	SARI	2013	1	12	13.5	0.474459	0.407243
Platyrrhinus helleri	M	0	SATE	2013	1	11	14	0.250627	0.240243
Platyrrhinus vittatus	F	1	COPA	2012	1	14	17.3333	0.382516	0.40756
Platyrrhinus vittatus	M	0	FILA	2012	1	23	23.6	0.638365	0.605681
Platyrrhinus vittatus	M	0	FILA	2012	1	23	23.6	0.6575	0.618016
Platyrrhinus vittatus	F	0	FILA	2012	1	23	23.6	0.606698	0.577709
Platyrrhinus vittatus	F	0	FILA	2012	1	23	23.6	0.638365	0.605681
Platyrrhinus vittatus	F	2	FILA	2012	1	23	23.6	0.606698	0.577709
Platyrrhinus vittatus	F	0	FILA	2012	1	23	23.6	0.683195	0.635704
Platyrrhinus vittatus	M	0	FILA	2012	1	23	23.6	0.683195	0.635704
Platyrrhinus vittatus	M	0	FILA	2013	1	23	23.6	0.654416	0.615902
Platyrrhinus vittatus	M	0	FILA	2013	1	23	23.6	0.638365	0.605681
Platyrrhinus vittatus	F	5	FILA	2013	1	23	23.6	0.610789	0.583032
Platyrrhinus vittatus	M	0	FILA	2013	1	23	23.6	0.618094	0.58977
Platyrrhinus vittatus	M	0	FILA	2013	1	23	23.6	0.606698	0.577709
Platyrrhinus vittatus	F	0	FILA	2013	1	23	23.6	0.672166	0.631017
Platyrrhinus vittatus	F	0	FILA	2013	1	23	23.6	0.68257	0.631995
Platyrrhinus vittatus	M	1	FILA	2013	1	23	23.6	0.67765	0.632775
Platyrrhinus vittatus	F	0	FILA	2013	1	23	23.6	0.618094	0.58977
Platyrrhinus vittatus	F	0	FILA	2013	1	23	23.6	0.657011	0.618845
Platyrrhinus vittatus	F	1	FILA	2013	1	23	23.6	0.657011	0.618845
Platyrrhinus vittatus	F	1	FILA	2013	1	23	23.6	0.618094	0.58977
Platyrrhinus vittatus	M	2	FILA	2013	1	23	23.6	0.618094	0.58977
Platyrrhinus vittatus	M	1	FILA	2013	1	23	23.6	0.618094	0.58977
Platyrrhinus vittatus	M	1	GABO	2012	1	16	26	0.697134	0.65422
Platyrrhinus vittatus	F	0	GABO	2012	1	16	26	0.692795	0.651616
Platyrrhinus vittatus	F	1	GABO	2012	1	16	26	0.692795	0.651616
Platyrrhinus vittatus	F	0	MELI	2012	1	10	13	0.758135	0.765857
Platyrrhinus vittatus	M	4	RIJA	2012	1	15	22	0.796735	0.704084
Platyrrhinus vittatus	F	3	RIJA	2012	1	15	22	0.796875	0.713728
Pteronotus parnellii	F	32	GABO	2012	5.26	16	26	0.684517	0.646811
Pteronotus parnellii	F	10	GABO	2013	5.26	16	26	0.688729	0.649851
Pteronotus parnellii	F	4	GABO	2013	5.26	16	26	0.715176	0.66278
Pteronotus parnellii	F	46	GABO	2013	5.26	16	26	0.692795	0.651616
Pteronotus parnellii	M	5	PANA	2013	5.26	10	11.5	0.452014	0.380527
Pteronotus parnellii	M	3	PANA	2013	5.26	10	11.5	0.44816	0.380209
Pteronotus parnellii	F	9	PANA	2013	5.26	10	11.5	0.452014	0.380527
Pteronotus parnellii	F	98	PINO	2013	5.26	11	14.3333	0.453178	0.38571
Sturnira lilium	F	0	COPA	2012	3	14	17.3333	0.395442	0.420716
Sturnira lilium	M	0	COPA	2012	3	14	17.3333	0.398773	0.423733
Sturnira lilium	F	0	COPA	2012	3	14	17.3333	0.395442	0.420716
Sturnira lilium	F	2	COPA	2012	3	14	17.3333	0.397799	0.425494
Sturnira lilium	F	0	COPA	2012	3	14	17.3333	0.397838	0.424276
Sturnira lilium	F	5	COPA	2013	3	14	17.3333	0.391446	0.418251
Sturnira lilium	M	0	COPA	2013	3	14	17.3333	0.388429	0.414298
Sturnira lilium	F	0	COPA	2013	3	14	17.3333	0.397799	0.425494
Sturnira lilium	F	0	COPA	2013	3	14	17.3333	0.397838	0.424276
Sturnira lilium	M	0	COPA	2013	3	14	17.3333	0.397838	0.424276
Sturnira lilium	F	0	ELPU	2012	3	19	21	0.216991	0.247689
Sturnira lilium	M	0	ELPU	2012	3	19	21	0.212972	0.24864
Sturnira lilium	F	0	ELPU	2012	3	19	21	0.206915	0.241877
Sturnira lilium	F	0	ELPU	2012	3	19	21	0.199753	0.241332
Sturnira lilium	F	0	ELPU	2012	3	19	21	0.205104	0.228291
Sturnira lilium	F	0	ELPU	2012	3	19	21	0.212972	0.24864
Sturnira lilium	M	1	ELPU	2012	3	19	21	0.19929	0.244241
Sturnira lilium	F	0	ELPU	2012	3	19	21	0.200092	0.240521
Sturnira lilium	F	2	ELPU	2012	3	19	21	0.212972	0.24864
Sturnira lilium	F	0	ELPU	2012	3	19	21	0.217548	0.245878
Sturnira lilium	F	0	ELPU	2012	3	19	21	0.212972	0.24864
Sturnira lilium	M	0	ELPU	2012	3	19	21	0.212972	0.24864
Sturnira lilium	F	0	ELPU	2012	3	19	21	0.212972	0.24864
Sturnira lilium	F	0	ELPU	2012	3	19	21	0.212972	0.24864
Sturnira lilium	M	0	ELPU	2012	3	19	21	0.216991	0.247689
Sturnira lilium	M	0	ELPU	2012	3	19	21	0.206915	0.241877
Sturnira lilium	F	0	ELPU	2012	3	19	21	0.206915	0.241877
Sturnira lilium	M	0	ELPU	2012	3	19	21	0.203997	0.226894
Sturnira lilium	F	2	ELPU	2013	3	19	21	0.212972	0.24864
Sturnira lilium	F	0	ELPU	2013	3	19	21	0.199753	0.241332
Sturnira lilium	F	1	ELPU	2013	3	19	21	0.216991	0.247689
Sturnira lilium	F	0	ELPU	2013	3	19	21	0.208127	0.239163
Sturnira lilium	F	1	ELPU	2013	3	19	21	0.212972	0.24864
Sturnira lilium	F	0	ELPU	2013	3	19	21	0.212972	0.24864
Sturnira lilium	M	0	ELPU	2013	3	19	21	0.212972	0.24864
Sturnira lilium	F	0	ELPU	2013	3	19	21	0.208127	0.239163
Sturnira lilium	F	1	ELPU	2013	3	19	21	0.212972	0.24864
Sturnira lilium	F	0	ELPU	2013	3	19	21	0.208127	0.239163
Sturnira lilium	M	0	ELPU	2013	3	19	21	0.212972	0.24864
Sturnira lilium	F	1	ELPU	2013	3	19	21	0.203997	0.226894
Sturnira lilium	F	1	ELPU	2013	3	19	21	0.212972	0.24864
Sturnira lilium	F	2	ELPU	2012	3	19	21	0.19929	0.244241
Sturnira lilium	F	2	ELPU	2013	3	19	21	0.212972	0.24864
Sturnira lilium	M	0	GABO	2012	3	16	26	0.689231	0.650316
Sturnira lilium	F	0	GAPA	2013	3	15	15.75	0.512179	0.552023
Sturnira lilium	M	0	GAPA	2013	3	15	15.75	0.513174	0.543361
Sturnira lilium	F	1	ISLA	2012	3	9	9.5	0.253135	0.21219
Sturnira lilium	F	2	ISLA	2012	3	9	9.5	0.25415	0.21822
Sturnira lilium	F	1	ISLA	2013	3	9	9.5	0.252604	0.219767
Sturnira lilium	M	1	LOAN	2012	3	18	27.3333	0.264034	0.286641
Sturnira lilium	M	0	LOAN	2013	3	18	27.3333	0.273683	0.291235
Sturnira lilium	F	0	LOAN	2013	3	18	27.3333	0.271319	0.292166
Sturnira lilium	M	1	LOAN	2013	3	18	27.3333	0.262319	0.287701
Sturnira lilium	M	2	LOAN	2013	3	18	27.3333	0.273683	0.291235
Sturnira lilium	F	1	PANA	2013	3	10	11.5	0.472899	0.379718
Sturnira lilium	M	2	PINO	2012	3	11	14.3333	0.434546	0.38336
Sturnira lilium	F	0	QUST	2012	3	13	13	0.193584	0.243194
Sturnira lilium	F	0	QUST	2012	3	13	13	0.188863	0.244018
Sturnira lilium	M	0	QUST	2012	3	13	13	0.188863	0.244018
Sturnira lilium	M	0	QUST	2013	3	13	13	0.188863	0.244018
Sturnira lilium	F	1	QUST	2013	3	13	13	0.193385	0.243412
Sturnira lilium	F	2	QUST	2013	3	13	13	0.208477	0.245062
Sturnira lilium	F	0	SABO	2012	3	13	13.5	0.307693	0.299401
Sturnira lilium	F	0	SABO	2012	3	13	13.5	0.316365	0.287289
Sturnira lilium	F	0	SABO	2012	3	13	13.5	0.307226	0.29751
Sturnira lilium	F	1	SABO	2012	3	13	13.5	0.309472	0.290169
Sturnira lilium	F	0	SABO	2012	3	13	13.5	0.309472	0.290169
Sturnira lilium	F	2	SABO	2012	3	13	13.5	0.307226	0.29751
Sturnira lilium	M	0	SABO	2012	3	13	13.5	0.307226	0.29751
Sturnira lilium	M	0	SABO	2012	3	13	13.5	0.307302	0.296112
Sturnira lilium	M	0	SABO	2012	3	13	13.5	0.307226	0.29751
Sturnira lilium	F	3	SABO	2013	3	13	13.5	0.319531	0.28416
Sturnira lilium	F	1	SABO	2013	3	13	13.5	0.307226	0.29751
Sturnira lilium	F	0	SABO	2013	3	13	13.5	0.309472	0.290169
Sturnira lilium	F	1	SABO	2012	3	13	13.5	0.307302	0.296112
Sturnira lilium	M	0	SAFR	2012	3	11	12	0.153464	0.188174
Sturnira lilium	F	0	SAFR	2012	3	11	12	0.162861	0.193857
Sturnira lilium	F	1	SAFR	2012	3	11	12	0.159967	0.194517
Sturnira lilium	F	0	SAFR	2013	3	11	12	0.158928	0.186569
Sturnira lilium	M	0	SAFR	2013	3	11	12	0.15877	0.186778
Sturnira lilium	M	1	SAFR	2013	3	11	12	0.158135	0.19295
Sturnira lilium	M	0	SAFR	2013	3	11	12	0.15877	0.186778
Sturnira lilium	F	1	SAFR	2012	3	11	12	0.158928	0.186569
Sturnira lilium	F	1	SAFR	2013	3	11	12	0.162259	0.190228
Sturnira lilium	F	2	SAGA	2013	3	15	25.5	0.165607	0.164783
Sturnira lilium	F	1	SAGA	2013	3	15	25.5	0.165607	0.164783
Sturnira lilium	F	2	SAGA	2013	3	15	25.5	0.157712	0.164413
Sturnira lilium	F	0	SAGA	2013	3	15	25.5	0.145615	0.161021
Sturnira lilium	F	0	SAGA	2013	3	15	25.5	0.165607	0.164783
Sturnira lilium	M	0	SAGA	2013	3	15	25.5	0.145615	0.161021
Sturnira lilium	M	0	SAGA	2013	3	15	25.5	0.145615	0.161021
Sturnira lilium	F	2	SAGA	2013	3	15	25.5	0.165607	0.164783
Sturnira lilium	F	2	SAGA	2013	3	15	25.5	0.145615	0.161021
Sturnira lilium	F	0	SAGA	2013	3	15	25.5	0.157712	0.164413
Sturnira lilium	F	0	SAGA	2013	3	15	25.5	0.162807	0.164379
Sturnira lilium	F	1	SAGA	2013	3	15	25.5	0.157712	0.164413
Sturnira lilium	F	1	SAGA	2013	3	15	25.5	0.157712	0.164413
Sturnira lilium	F	0	SAGA	2013	3	15	25.5	0.145615	0.161021
Sturnira lilium	F	6	SAGA	2013	3	15	25.5	0.145615	0.161021
Sturnira lilium	M	1	SAGA	2013	3	15	25.5	0.145615	0.161021
Sturnira lilium	F	0	SAGA	2013	3	15	25.5	0.157712	0.164413
Sturnira lilium	F	1	SAGA	2013	3	15	25.5	0.157712	0.164413
Sturnira lilium	M	1	SAGA	2013	3	15	25.5	0.165607	0.164783
Sturnira lilium	F	0	SAGA	2013	3	15	25.5	0.145615	0.161021
Sturnira lilium	F	0	SAGA	2013	3	15	25.5	0.145615	0.161021
Sturnira lilium	F	1	SARI	2012	3	12	13.5	0.479994	0.393742
Sturnira lilium	M	0	SARI	2012	3	12	13.5	0.470622	0.411879
Sturnira lilium	M	0	SARI	2012	3	12	13.5	0.469161	0.412675
Sturnira lilium	F	3	SARI	2013	3	12	13.5	0.470181	0.391888
Sturnira lilium	F	3	SARI	2013	3	12	13.5	0.46906	0.414816
Sturnira lilium	F	1	SARI	2013	3	12	13.5	0.479456	0.397599
Sturnira lilium	F	0	SATE	2012	3	11	14	0.264905	0.243892
Sturnira lilium	F	1	SATE	2013	3	11	14	0.279903	0.248766
Sturnira ludovici	M	0	LOAN	2013	1	18	27.3333	0.273683	0.291235
Sturnira ludovici	F	3	RIJA	2013	1	15	22	0.793108	0.702869
Thyroptera tricolor	F	0	LOAN	2012	1	18	27.3333	0.273683	0.291235
Uroderma bilobatum	F	0	ELPU	2012	1	19	21	0.206915	0.241877
Uroderma bilobatum	F	0	ELPU	2012	1	19	21	0.205104	0.228291
Uroderma bilobatum	F	1	ELPU	2012	1	19	21	0.203997	0.226894
Uroderma bilobatum	F	0	ELPU	2013	1	19	21	0.205104	0.228291
Uroderma bilobatum	F	0	ELPU	2013	1	19	21	0.203997	0.226894
Uroderma bilobatum	F	0	ELPU	2013	1	19	21	0.203997	0.226894
Uroderma bilobatum	F	0	ISLA	2012	1	9	9.5	0.25415	0.21822
Uroderma bilobatum	F	0	ISLA	2012	1	9	9.5	0.247846	0.213659
Uroderma bilobatum	M	0	ISLA	2012	1	9	9.5	0.264084	0.215993
Uroderma bilobatum	F	0	ISLA	2012	1	9	9.5	0.25415	0.21822
Uroderma bilobatum	F	0	ISLA	2012	1	9	9.5	0.252088	0.211842
Uroderma bilobatum	F	0	ISLA	2013	1	9	9.5	0.247953	0.215668
Uroderma bilobatum	F	0	ISLA	2013	1	9	9.5	0.25415	0.21822
Uroderma bilobatum	F	0	ISLA	2013	1	9	9.5	0.260922	0.216581
Uroderma bilobatum	F	0	ISLA	2013	1	9	9.5	0.264084	0.215993
Uroderma bilobatum	F	0	ISLA	2013	1	9	9.5	0.256609	0.220738
Uroderma bilobatum	M	0	ISLA	2013	1	9	9.5	0.264084	0.215993
Uroderma bilobatum	F	0	ISLA	2013	1	9	9.5	0.247953	0.215668
Uroderma bilobatum	M	0	PINO	2012	1	11	14.3333	0.448358	0.38585
Uroderma bilobatum	F	0	PINO	2013	1	11	14.3333	0.440085	0.402331
Uroderma bilobatum	F	0	QUST	2012	1	13	13	0.185199	0.244144
Uroderma bilobatum	F	0	QUST	2012	1	13	13	0.193385	0.243412
Uroderma bilobatum	F	0	QUST	2013	1	13	13	0.224577	0.252039
Uroderma bilobatum	F	0	QUST	2013	1	13	13	0.211685	0.249768
Uroderma bilobatum	M	0	QUST	2013	1	13	13	0.185199	0.244144
Uroderma bilobatum	M	0	SABO	2012	1	13	13.5	0.307693	0.299401
Uroderma bilobatum	F	0	SABO	2012	1	13	13.5	0.319531	0.28416
Uroderma bilobatum	M	0	SABO	2013	1	13	13.5	0.319531	0.28416
Uroderma bilobatum	M	0	SABO	2013	1	13	13.5	0.286472	0.292189
Uroderma bilobatum	M	0	SABO	2013	1	13	13.5	0.286472	0.292189
Uroderma bilobatum	F	0	SABO	2013	1	13	13.5	0.290492	0.293316
Uroderma bilobatum	M	0	SAFR	2012	1	11	12	0.161426	0.189334
Uroderma bilobatum	M	0	SAFR	2013	1	11	12	0.158135	0.19295
Uroderma bilobatum	M	0	SAGA	2013	1	15	25.5	0.157712	0.164413
Uroderma bilobatum	F	0	SAGA	2012	1	15	25.5	0.147851	0.158933
Uroderma bilobatum	F	0	SAGA	2012	1	15	25.5	0.162807	0.164379
Uroderma bilobatum	F	0	SAGA	2012	1	15	25.5	0.153913	0.161185
Uroderma bilobatum	F	0	SAGA	2012	1	15	25.5	0.161025	0.164714
Uroderma bilobatum	M	0	SAGA	2012	1	15	25.5	0.165607	0.164783
Uroderma bilobatum	F	0	SAGA	2012	1	15	25.5	0.155589	0.160459
Uroderma bilobatum	M	0	SAGA	2013	1	15	25.5	0.153913	0.161185
Uroderma bilobatum	M	0	SAGA	2013	1	15	25.5	0.145615	0.161021
Uroderma bilobatum	F	0	SAGA	2013	1	15	25.5	0.147851	0.158933
Uroderma bilobatum	M	1	SAGA	2013	1	15	25.5	0.145615	0.161021
Uroderma bilobatum	M	0	SAGA	2013	1	15	25.5	0.155589	0.160459
Uroderma bilobatum	M	0	SAGA	2013	1	15	25.5	0.161025	0.164714
Uroderma bilobatum	M	1	SAGA	2013	1	15	25.5	0.145615	0.161021
Uroderma bilobatum	M	0	SAGA	2013	1	15	25.5	0.153913	0.161185
Uroderma bilobatum	M	0	SAGA	2013	1	15	25.5	0.157712	0.164413
Uroderma bilobatum	M	0	SAGA	2013	1	15	25.5	0.145615	0.161021
Uroderma bilobatum	M	0	SAGA	2012	1	15	25.5	0.147851	0.158933
Uroderma bilobatum	M	0	SAGA	2013	1	15	25.5	0.153913	0.161185
Uroderma bilobatum	F	0	SARI	2012	1	12	13.5	0.470942	0.404588
Uroderma bilobatum	M	0	SARI	2013	1	12	13.5	0.472559	0.389802
Uroderma bilobatum	M	0	SATE	2013	1	11	14	0.24738	0.240429
Uroderma bilobatum	F	0	SATE	2013	1	11	14	0.281816	0.251224
Uroderma bilobatum	M	0	SATE	2012	1	11	14	0.255524	0.243119
Uroderma bilobatum	F	0	SATE	2012	1	11	14	0.28252	0.255992
Uroderma bilobatum	M	0	SATE	2012	1	11	14	0.284672	0.256873
Uroderma bilobatum	F	0	SATE	2012	1	11	14	0.27073	0.251796
Uroderma bilobatum	F	0	SATE	2012	1	11	14	0.281939	0.255801
Uroderma bilobatum	F	0	SATE	2012	1	11	14	0.284672	0.256873
Uroderma bilobatum	M	0	SATE	2012	1	11	14	0.2809	0.249991
Uroderma bilobatum	F	0	SATE	2013	1	11	14	0.28252	0.255992
Uroderma bilobatum	F	0	SATE	2013	1	11	14	0.255524	0.243119
Uroderma bilobatum	M	0	SATE	2013	1	11	14	0.284672	0.256873
Uroderma bilobatum	M	0	SATE	2013	1	11	14	0.279903	0.248766
Uroderma bilobatum	F	0	SATE	2013	1	11	14	0.275586	0.252823
Uroderma bilobatum	M	0	SATE	2013	1	11	14	0.28252	0.255992
Uroderma bilobatum	M	1	SATE	2013	1	11	14	0.284672	0.256873
Uroderma bilobatum	F	0	SATE	2012	1	11	14	0.28252	0.255992
Uroderma bilobatum	F	0	SATE	2013	1	11	14	0.252744	0.241098
Uroderma bilobatum	M	0	SATE	2012	1	11	14	0.281939	0.255801
Uroderma bilobatum	M	0	SATE	2013	1	11	14	0.28252	0.255992
Vampyressa thyone	M	0	COPA	2012	3	14	17.3333	0.389403	0.415895
Vampyressa thyone	M	0	COPA	2013	3	14	17.3333	0.386019	0.410508
Vampyressa thyone	M	0	FILA	2012	3	23	23.6	0.67765	0.632775
Vampyressa thyone	M	0	FILA	2012	3	23	23.6	0.672166	0.631017
Vampyressa thyone	F	0	FILA	2012	3	23	23.6	0.68257	0.631995
Vampyressa thyone	M	0	FILA	2012	3	23	23.6	0.672166	0.631017
Vampyressa thyone	M	0	FILA	2012	3	23	23.6	0.681196	0.634099
Vampyressa thyone	M	0	FILA	2013	3	23	23.6	0.6575	0.618016
Vampyressa thyone	F	0	FILA	2013	3	23	23.6	0.610789	0.583032
Vampyressa thyone	F	0	FILA	2013	3	23	23.6	0.606698	0.577709
Vampyressa thyone	M	1	FILA	2013	3	23	23.6	0.681196	0.634099
Vampyressa thyone	M	0	GABO	2013	3	16	26	0.687205	0.649324
Vampyressa thyone	F	0	GABO	2013	3	16	26	0.682708	0.645919
Vampyressa thyone	M	2	GABO	2013	3	16	26	0.693664	0.653182
Vampyressa thyone	M	0	GABO	2013	3	16	26	0.715176	0.66278
Vampyressa thyone	M	0	GABO	2013	3	16	26	0.693664	0.653182
Vampyressa thyone	F	0	GABO	2013	3	16	26	0.692795	0.651616
Vampyressa thyone	M	0	GABO	2013	3	16	26	0.715176	0.66278
Vampyressa thyone	M	0	GABO	2013	3	16	26	0.688729	0.649851
Vampyressa thyone	M	0	GABO	2013	3	16	26	0.688729	0.649851
Vampyressa thyone	M	0	GABO	2013	3	16	26	0.684517	0.646811
Vampyressa thyone	M	0	GABO	2013	3	16	26	0.699475	0.656456
Vampyressa thyone	M	0	GABO	2013	3	16	26	0.682001	0.646123
Vampyressa thyone	M	0	GABO	2013	3	16	26	0.671003	0.641696
Vampyressa thyone	F	0	LOAN	2012	3	18	27.3333	0.273683	0.291235
Vampyressa thyone	M	0	LOAN	2012	3	18	27.3333	0.267215	0.289554
Vampyressa thyone	M	0	LOAN	2013	3	18	27.3333	0.270417	0.289852
Vampyressa thyone	M	0	LOAN	2013	3	18	27.3333	0.265689	0.289704
Vampyressa thyone	M	0	LOAN	2013	3	18	27.3333	0.262676	0.288974
Vampyressa thyone	F	0	LOAN	2013	3	18	27.3333	0.262933	0.288882
Vampyressa thyone	M	0	QUST	2012	3	13	13	0.186523	0.244398
Vampyressa thyone	F	0	QUST	2012	3	13	13	0.193385	0.243412
Vampyressa thyone	F	1	QUST	2012	3	13	13	0.193385	0.243412
Vampyressa thyone	F	0	QUST	2013	3	13	13	0.224577	0.252039
Vampyressa thyone	M	0	RIJA	2012	3	15	22	0.795133	0.697228
Vampyressa thyone	M	0	SAGA	2012	3	15	25.5	0.148057	0.159988
Vampyrum spectrum	M	0	ISLA	2013	6	9	9.5	0.250579	0.21834

## Sheet: Fly data
Fly species	Host bat species	Host bat sex	Site
Anastrebla modestini	Anoura geoffroyi	F	ELPU
Anastrebla modestini	Anoura geoffroyi	F	ELPU
Anastrebla modestini	Anoura geoffroyi	F	ELPU
Anastrebla modestini	Anoura geoffroyi	F	ELPU
Anastrebla modestini	Anoura geoffroyi	F	ELPU
Anastrebla modestini	Anoura geoffroyi	F	FILA
Anastrebla modestini	Anoura geoffroyi	F	FILA
Anastrebla modestini	Anoura geoffroyi	F	FILA
Anastrebla modestini	Anoura geoffroyi	F	FILA
Anastrebla modestini	Anoura geoffroyi	F	FILA
Anastrebla modestini	Anoura geoffroyi	F	FILA
Anastrebla modestini	Anoura geoffroyi	F	FILA
Anastrebla modestini	Anoura geoffroyi	F	FILA
Anastrebla modestini	Anoura geoffroyi	F	FILA
Anastrebla modestini	Anoura geoffroyi	M	FILA
Anastrebla modestini	Anoura geoffroyi	M	FILA
Anastrebla modestini	Anoura geoffroyi	M	FILA
Anastrebla modestini	Anoura geoffroyi	M	FILA
Anastrebla modestini	Anoura geoffroyi	M	FILA
Anastrebla modestini	Anoura geoffroyi	M	FILA
Anastrebla modestini	Anoura geoffroyi	M	FILA
Anastrebla modestini	Anoura geoffroyi	F	SAFR
Anastrebla modestini	Anoura geoffroyi	F	SAFR
Anastrebla modestini	Anoura geoffroyi	F	SAFR
Anastrebla modestini	Anoura geoffroyi	F	SAGA
Anastrebla modestini	Anoura geoffroyi	F	SAGA
Anastrebla modestini	Anoura geoffroyi	F	SAGA
Anastrebla modestini	Anoura geoffroyi	F	SAGA
Anastrebla modestini	Anoura geoffroyi	F	SAGA
Anastrebla modestini	Anoura geoffroyi	F	SAGA
Anastrebla modestini	Anoura geoffroyi	F	SAGA
Anastrebla modestini	Anoura geoffroyi	M	SAGA
Exastinion clovisi	Anoura geoffroyi	M	CAGO
Exastinion clovisi	Anoura geoffroyi	M	CAGO
Exastinion clovisi	Anoura geoffroyi	F	ELPU
Exastinion clovisi	Anoura geoffroyi	F	ELPU
Exastinion clovisi	Anoura geoffroyi	F	ELPU
Exastinion clovisi	Anoura geoffroyi	F	ELPU
Exastinion clovisi	Anoura geoffroyi	F	ELPU
Exastinion clovisi	Anoura geoffroyi	F	ELPU
Exastinion clovisi	Anoura geoffroyi	F	ELPU
Exastinion clovisi	Anoura geoffroyi	F	ELPU
Exastinion clovisi	Anoura geoffroyi	F	ELPU
Exastinion clovisi	Anoura geoffroyi	F	ELPU
Exastinion clovisi	Anoura geoffroyi	F	ELPU
Exastinion clovisi	Anoura geoffroyi	F	ELPU
Exastinion clovisi	Anoura geoffroyi	F	ELPU
Exastinion clovisi	Anoura geoffroyi	F	ELPU
Exastinion clovisi	Anoura geoffroyi	F	ELPU
Exastinion clovisi	Anoura geoffroyi	F	ELPU
Exastinion clovisi	Anoura geoffroyi	F	FILA
Exastinion clovisi	Anoura geoffroyi	F	FILA
Exastinion clovisi	Anoura geoffroyi	F	FILA
Exastinion clovisi	Anoura geoffroyi	F	FILA
Exastinion clovisi	Anoura geoffroyi	F	FILA
Exastinion clovisi	Anoura geoffroyi	F	FILA
Exastinion clovisi	Anoura geoffroyi	F	FILA
Exastinion clovisi	Anoura geoffroyi	F	FILA
Exastinion clovisi	Anoura geoffroyi	F	FILA
Exastinion clovisi	Anoura geoffroyi	F	FILA
Exastinion clovisi	Anoura geoffroyi	F	FILA
Exastinion clovisi	Anoura geoffroyi	F	FILA
Exastinion clovisi	Anoura geoffroyi	F	FILA
Exastinion clovisi	Anoura geoffroyi	F	FILA
Exastinion clovisi	Anoura geoffroyi	F	FILA
Exastinion clovisi	Anoura geoffroyi	F	FILA
Exastinion clovisi	Anoura geoffroyi	F	FILA
Exastinion clovisi	Anoura geoffroyi	F	FILA
Exastinion clovisi	Anoura geoffroyi	F	FILA
Exastinion clovisi	Anoura geoffroyi	F	FILA
Exastinion clovisi	Anoura geoffroyi	F	FILA
Exastinion clovisi	Anoura geoffroyi	F	FILA
Exastinion clovisi	Anoura geoffroyi	F	FILA
Exastinion clovisi	Anoura geoffroyi	F	FILA
Exastinion clovisi	Anoura geoffroyi	F	FILA
Exastinion clovisi	Anoura geoffroyi	F	FILA
Exastinion clovisi	Anoura geoffroyi	F	FILA
Exastinion clovisi	Anoura geoffroyi	F	FILA
Exastinion clovisi	Anoura geoffroyi	F	FILA
Exastinion clovisi	Anoura geoffroyi	F	FILA
Exastinion clovisi	Anoura geoffroyi	F	FILA
Exastinion clovisi	Anoura geoffroyi	F	FILA
Exastinion clovisi	Anoura geoffroyi	F	FILA
Exastinion clovisi	Anoura geoffroyi	F	FILA
Exastinion clovisi	Anoura geoffroyi	F	FILA
Exastinion clovisi	Anoura geoffroyi	F	FILA
Exastinion clovisi	Anoura geoffroyi	F	FILA
Exastinion clovisi	Anoura geoffroyi	F	FILA
Exastinion clovisi	Anoura geoffroyi	F	FILA
Exastinion clovisi	Anoura geoffroyi	F	FILA
Exastinion clovisi	Anoura geoffroyi	F	FILA
Exastinion clovisi	Anoura geoffroyi	F	FILA
Exastinion clovisi	Anoura geoffroyi	F	FILA
Exastinion clovisi	Anoura geoffroyi	F	FILA
Exastinion clovisi	Anoura geoffroyi	M	FILA
Exastinion clovisi	Anoura geoffroyi	M	FILA
Exastinion clovisi	Anoura geoffroyi	M	FILA
Exastinion clovisi	Anoura geoffroyi	M	FILA
Exastinion clovisi	Anoura geoffroyi	M	FILA
Exastinion clovisi	Anoura geoffroyi	M	FILA
Exastinion clovisi	Anoura geoffroyi	M	FILA
Exastinion clovisi	Anoura geoffroyi	M	FILA
Exastinion clovisi	Anoura geoffroyi	M	FILA
Exastinion clovisi	Anoura geoffroyi	M	FILA
Exastinion clovisi	Anoura geoffroyi	M	FILA
Exastinion clovisi	Anoura geoffroyi	M	FILA
Exastinion clovisi	Anoura geoffroyi	M	FILA
Exastinion clovisi	Anoura geoffroyi	M	FILA
Exastinion clovisi	Anoura geoffroyi	M	FILA
Exastinion clovisi	Anoura geoffroyi	M	FILA
Exastinion clovisi	Anoura geoffroyi	M	FILA
Exastinion clovisi	Anoura geoffroyi	M	FILA
Exastinion clovisi	Anoura geoffroyi	M	FILA
Exastinion clovisi	Anoura geoffroyi	M	FILA
Exastinion clovisi	Anoura geoffroyi	M	FILA
Exastinion clovisi	Anoura geoffroyi	M	FILA
Exastinion clovisi	Anoura geoffroyi	M	FILA
Exastinion clovisi	Anoura geoffroyi	M	FILA
Exastinion clovisi	Anoura geoffroyi	M	FILA
Exastinion clovisi	Anoura geoffroyi	M	FILA
Exastinion clovisi	Anoura geoffroyi	M	FILA
Exastinion clovisi	Anoura geoffroyi	M	FILA
Exastinion clovisi	Anoura geoffroyi	M	FILA
Exastinion clovisi	Anoura geoffroyi	M	FILA
Exastinion clovisi	Anoura geoffroyi	M	FILA
Exastinion clovisi	Anoura geoffroyi	M	FILA
Exastinion clovisi	Anoura geoffroyi	M	FILA
Exastinion clovisi	Anoura geoffroyi	M	FILA
Exastinion clovisi	Anoura geoffroyi	M	FILA
Exastinion clovisi	Anoura geoffroyi	M	FILA
Exastinion clovisi	Anoura geoffroyi	M	FILA
Exastinion clovisi	Anoura geoffroyi	M	FILA
Exastinion clovisi	Anoura geoffroyi	M	FILA
Exastinion clovisi	Anoura geoffroyi	M	FILA
Exastinion clovisi	Anoura geoffroyi	M	FILA
Exastinion clovisi	Anoura geoffroyi	F	SAFR
Exastinion clovisi	Anoura geoffroyi	F	SAFR
Exastinion clovisi	Anoura geoffroyi	F	SAFR
Exastinion clovisi	Anoura geoffroyi	F	SAFR
Exastinion clovisi	Anoura geoffroyi	F	SAFR
Exastinion clovisi	Anoura geoffroyi	F	SAFR
Exastinion clovisi	Anoura geoffroyi	F	SAFR
Exastinion clovisi	Anoura geoffroyi	F	SAFR
Exastinion clovisi	Anoura geoffroyi	F	SAGA
Exastinion clovisi	Anoura geoffroyi	F	SAGA
Exastinion clovisi	Anoura geoffroyi	F	SAGA
Exastinion clovisi	Anoura geoffroyi	F	SAGA
Exastinion clovisi	Anoura geoffroyi	F	SAGA
Exastinion clovisi	Anoura geoffroyi	F	SAGA
Exastinion clovisi	Anoura geoffroyi	F	SAGA
Exastinion clovisi	Anoura geoffroyi	F	SAGA
Exastinion clovisi	Anoura geoffroyi	F	SAGA
Exastinion clovisi	Anoura geoffroyi	F	SAGA
Exastinion clovisi	Anoura geoffroyi	F	SAGA
Exastinion clovisi	Anoura geoffroyi	F	SAGA
Exastinion clovisi	Anoura geoffroyi	F	SAGA
Exastinion clovisi	Anoura geoffroyi	F	SAGA
Exastinion clovisi	Anoura geoffroyi	F	SAGA
Exastinion clovisi	Anoura geoffroyi	F	SAGA
Exastinion clovisi	Anoura geoffroyi	F	SAGA
Exastinion clovisi	Anoura geoffroyi	F	SAGA
Exastinion clovisi	Anoura geoffroyi	F	SAGA
Exastinion clovisi	Anoura geoffroyi	F	SAGA
Exastinion clovisi	Anoura geoffroyi	F	SAGA
Exastinion clovisi	Anoura geoffroyi	F	SAGA
Exastinion clovisi	Anoura geoffroyi	F	SAGA
Exastinion clovisi	Anoura geoffroyi	F	SAGA
Exastinion clovisi	Anoura geoffroyi	F	SAGA
Exastinion clovisi	Anoura geoffroyi	F	SAGA
Exastinion clovisi	Anoura geoffroyi	F	SAGA
Exastinion clovisi	Anoura geoffroyi	M	SAGA
Exastinion clovisi	Anoura geoffroyi	M	SAGA
Exastinion clovisi	Anoura geoffroyi	M	SAGA
Exastinion clovisi	Anoura geoffroyi	M	SAGA
Exastinion clovisi	Anoura geoffroyi	M	SAGA
Exastinion clovisi	Anoura geoffroyi	M	SAGA
Exastinion clovisi	Anoura geoffroyi	M	SAGA
Exastinion clovisi	Anoura geoffroyi	M	SAGA
Exastinion clovisi	Anoura geoffroyi	M	SAGA
Exastinion clovisi	Anoura geoffroyi	M	SAGA
Exastinion clovisi	Anoura geoffroyi	M	SAGA
Exastinion clovisi	Anoura geoffroyi	M	SAGA
Aspidoptera phyllostomatis	Artibeus jamaicensis	F	ELPU
Aspidoptera phyllostomatis	Artibeus jamaicensis	M	ELPU
Aspidoptera phyllostomatis	Artibeus jamaicensis	M	ELPU
Aspidoptera phyllostomatis	Artibeus jamaicensis	M	ELPU
Aspidoptera phyllostomatis	Artibeus jamaicensis	F	GABO
Aspidoptera phyllostomatis	Artibeus jamaicensis	F	QUST
Aspidoptera phyllostomatis	Artibeus jamaicensis	F	QUST
Aspidoptera phyllostomatis	Artibeus jamaicensis	M	SAFR
Aspidoptera phyllostomatis	Artibeus jamaicensis	M	SAFR
Aspidoptera phyllostomatis	Artibeus jamaicensis	F	SARI
Aspidoptera phyllostomatis	Artibeus jamaicensis	F	SARI
Aspidoptera phyllostomatis	Artibeus jamaicensis	F	SARI
Aspidoptera phyllostomatis	Artibeus jamaicensis	F	SARI
Aspidoptera phyllostomatis	Artibeus jamaicensis	F	SARI
Aspidoptera phyllostomatis	Artibeus jamaicensis	F	SARI
Megistopoda aranea	Artibeus jamaicensis	M	FILA
Megistopoda aranea	Artibeus jamaicensis	F	QUST
Megistopoda aranea	Artibeus jamaicensis	M	SABO
Megistopoda aranea	Artibeus jamaicensis	M	SABO
Megistopoda aranea	Artibeus jamaicensis	F	SARI
Megistopoda aranea	Artibeus jamaicensis	F	SARI
Megistopoda aranea	Artibeus jamaicensis	F	SARI
Megistopoda aranea	Artibeus jamaicensis	F	SARI
Megistopoda aranea	Artibeus jamaicensis	F	SARI
Neotrichobius new sp. #1 (Miller and Tschapka 2009)	Artibeus lituratus	F	SABO
Neotrichobius new sp. #1 (Miller and Tschapka 2009)	Artibeus lituratus	F	SABO
Paratrichobius longicrus	Artibeus lituratus	F	COPA
Paratrichobius longicrus	Artibeus lituratus	F	COPA
Paratrichobius longicrus	Artibeus lituratus	F	COPA
Paratrichobius longicrus	Artibeus lituratus	F	COPA
Paratrichobius longicrus	Artibeus lituratus	F	COPA
Paratrichobius longicrus	Artibeus lituratus	F	COPA
Paratrichobius longicrus	Artibeus lituratus	F	COPA
Paratrichobius longicrus	Artibeus lituratus	M	COPA
Paratrichobius longicrus	Artibeus lituratus	M	ELPU
Paratrichobius longicrus	Artibeus lituratus	F	FILA
Paratrichobius longicrus	Artibeus lituratus	F	GABO
Paratrichobius longicrus	Artibeus lituratus	F	GABO
Paratrichobius longicrus	Artibeus lituratus	F	GABO
Paratrichobius longicrus	Artibeus lituratus	F	GABO
Paratrichobius longicrus	Artibeus lituratus	F	GAPA
Paratrichobius longicrus	Artibeus lituratus	M	GAPA
Paratrichobius longicrus	Artibeus lituratus	M	GAPA
Paratrichobius longicrus	Artibeus lituratus	M	ISLA
Paratrichobius longicrus	Artibeus lituratus	F	PINO
Paratrichobius longicrus	Artibeus lituratus	F	PINO
Paratrichobius longicrus	Artibeus lituratus	F	SABO
Paratrichobius longicrus	Artibeus lituratus	F	SABO
Paratrichobius longicrus	Artibeus lituratus	F	SABO
Paratrichobius longicrus	Artibeus lituratus	F	SABO
Paratrichobius longicrus	Artibeus lituratus	F	SABO
Paratrichobius longicrus	Artibeus lituratus	F	SABO
Paratrichobius longicrus	Artibeus lituratus	M	SABO
Paratrichobius longicrus	Artibeus lituratus	M	SABO
Paratrichobius longicrus	Artibeus lituratus	F	SAFR
Paratrichobius longicrus	Artibeus lituratus	F	SAFR
Paratrichobius longicrus	Artibeus lituratus	M	SAFR
Paratrichobius longicrus	Artibeus lituratus	M	SAFR
Paratrichobius longicrus	Artibeus lituratus	F	SAGA
Paratrichobius longicrus	Artibeus lituratus	F	SAGA
Paratrichobius longicrus	Artibeus lituratus	F	SAGA
Paratrichobius longicrus	Artibeus lituratus	F	SAGA
Paratrichobius longicrus	Artibeus lituratus	F	SAGA
Paratrichobius longicrus	Artibeus lituratus	F	SARI
Paratrichobius longicrus	Artibeus lituratus	F	SARI
Paratrichobius longicrus	Artibeus lituratus	M	SARI
Paratrichobius longicrus	Artibeus lituratus	M	SARI
Paratrichobius longicrus	Artibeus lituratus	F	SATE
Paratrichobius longicrus	Artibeus lituratus	F	SATE
Paratrichobius longicrus	Artibeus lituratus	F	SATE
Strebla guajiro	Carollia castanea	M	COPA
Strebla guajiro	Carollia castanea	F	GAPA
Strebla guajiro	Carollia castanea	F	MELI
Strebla guajiro	Carollia castanea	M	SATE
Trichobius joblingi	Carollia castanea	F	CAGO
Trichobius joblingi	Carollia castanea	M	CAGO
Trichobius joblingi	Carollia castanea	M	CAGO
Trichobius joblingi	Carollia castanea	F	FILA
Trichobius joblingi	Carollia castanea	F	FILA
Trichobius joblingi	Carollia castanea	M	FILA
Trichobius joblingi	Carollia castanea	M	FILA
Trichobius joblingi	Carollia castanea	F	GABO
Trichobius joblingi	Carollia castanea	M	GABO
Trichobius joblingi	Carollia castanea	M	GABO
Trichobius joblingi	Carollia castanea	F	GAPA
Trichobius joblingi	Carollia castanea	F	GAPA
Trichobius joblingi	Carollia castanea	F	GAPA
Trichobius joblingi	Carollia castanea	F	GAPA
Trichobius joblingi	Carollia castanea	F	GAPA
Trichobius joblingi	Carollia castanea	F	GAPA
Trichobius joblingi	Carollia castanea	M	LOAN
Trichobius joblingi	Carollia castanea	F	MELI
Trichobius joblingi	Carollia castanea	F	MELI
Trichobius joblingi	Carollia castanea	F	MELI
Trichobius joblingi	Carollia castanea	M	MELI
Trichobius joblingi	Carollia castanea	M	MELI
Trichobius joblingi	Carollia castanea	F	PANA
Trichobius joblingi	Carollia castanea	F	PANA
Trichobius joblingi	Carollia castanea	F	PANA
Trichobius joblingi	Carollia castanea	F	PANA
Trichobius joblingi	Carollia castanea	F	PANA
Trichobius joblingi	Carollia castanea	F	PINO
Trichobius joblingi	Carollia castanea	M	PINO
Trichobius joblingi	Carollia castanea	M	PINO
Trichobius joblingi	Carollia castanea	M	PINO
Trichobius joblingi	Carollia castanea	F	QUST
Trichobius joblingi	Carollia castanea	F	QUST
Trichobius joblingi	Carollia castanea	F	QUST
Trichobius joblingi	Carollia castanea	F	QUST
Trichobius joblingi	Carollia castanea	F	QUST
Trichobius joblingi	Carollia castanea	F	QUST
Trichobius joblingi	Carollia castanea	F	QUST
Trichobius joblingi	Carollia castanea	M	QUST
Trichobius joblingi	Carollia castanea	F	RIJA
Trichobius joblingi	Carollia castanea	F	RIJA
Trichobius joblingi	Carollia castanea	F	RIJA
Trichobius joblingi	Carollia castanea	F	RIJA
Trichobius joblingi	Carollia castanea	M	SABO
Trichobius joblingi	Carollia castanea	M	SABO
Trichobius joblingi	Carollia castanea	F	SARI
Trichobius joblingi	Carollia castanea	F	SATE
Trichobius joblingi	Carollia castanea	F	SATE
Trichobius joblingi	Carollia castanea	F	SATE
Trichobius joblingi	Carollia castanea	F	SATE
Trichobius joblingi	Carollia castanea	F	SATE
Trichobius joblingi	Carollia castanea	F	SATE
Trichobius joblingi	Carollia castanea	M	SATE
Trichobius joblingi	Carollia castanea	M	SATE
Trichobius joblingi	Carollia castanea	M	SATE
Trichobius joblingi	Carollia castanea	M	SATE
Speiseria ambigua	Carollia perspicillata	F	PANA
Speiseria ambigua	Carollia perspicillata	F	PANA
Speiseria ambigua	Carollia perspicillata	F	PANA
Strebla guajiro	Carollia perspicillata	F	MELI
Trichobius joblingi	Carollia perspicillata	F	COPA
Trichobius joblingi	Carollia perspicillata	F	MELI
Trichobius joblingi	Carollia perspicillata	F	MELI
Trichobius joblingi	Carollia perspicillata	F	MELI
Trichobius joblingi	Carollia perspicillata	M	MELI
Trichobius joblingi	Carollia perspicillata	M	MELI
Trichobius joblingi	Carollia perspicillata	F	PANA
Trichobius joblingi	Carollia perspicillata	F	PANA
Trichobius joblingi	Carollia perspicillata	F	RIJA
Trichobius joblingi	Carollia perspicillata	F	SABO
Trichobius joblingi	Carollia perspicillata	F	SABO
Trichobius joblingi	Carollia perspicillata	F	SABO
Trichobius joblingi	Carollia perspicillata	F	SAGA
Trichobius joblingi	Carollia perspicillata	F	SAGA
Trichobius joblingi	Carollia perspicillata	F	SAGA
Trichobius joblingi	Carollia perspicillata	M	SAGA
Trichobius joblingi	Carollia perspicillata	M	SAGA
Trichobius joblingi	Carollia perspicillata	F	SARI
Trichobius joblingi	Carollia perspicillata	F	SARI
Trichobius joblingi	Carollia perspicillata	F	SARI
Trichobius joblingi	Carollia perspicillata	F	SARI
Trichobius joblingi	Carollia perspicillata	F	SATE
Trichobius joblingi	Carollia perspicillata	F	SATE
Trichobius joblingi	Carollia perspicillata	F	SATE
Trichobius joblingi	Carollia perspicillata	F	SATE
Trichobius joblingi	Carollia perspicillata	F	SATE
Strebla guajiro	Carollia sowelli	F	GAPA
Trichobius joblingi	Carollia sowelli	M	CAGO
Trichobius joblingi	Carollia sowelli	F	COPA
Trichobius joblingi	Carollia sowelli	F	COPA
Trichobius joblingi	Carollia sowelli	F	COPA
Trichobius joblingi	Carollia sowelli	F	COPA
Trichobius joblingi	Carollia sowelli	F	COPA
Trichobius joblingi	Carollia sowelli	M	COPA
Trichobius joblingi	Carollia sowelli	M	GABO
Trichobius joblingi	Carollia sowelli	F	GAPA
Trichobius joblingi	Carollia sowelli	F	GAPA
Trichobius joblingi	Carollia sowelli	F	GAPA
Trichobius joblingi	Carollia sowelli	F	GAPA
Trichobius joblingi	Carollia sowelli	M	MELI
Trichobius joblingi	Carollia sowelli	M	MELI
Trichobius joblingi	Carollia sowelli	M	MELI
Trichobius joblingi	Carollia sowelli	F	RIJA
Trichobius joblingi	Carollia sowelli	F	SABO
Trichobius parasiticus	Desmodus rotundus	M	FILA
Trichobius parasiticus	Desmodus rotundus	M	FILA
Trichobius parasiticus	Desmodus rotundus	F	GABO
Paratrichobius longicrus	Enchisthenes hartii	M	FILA
Paratrichobius longicrus	Enchisthenes hartii	M	FILA
Anatrichobius scorzai	Eptesicus brasiliensis	M	GAPA
Anastrebla nycteridis	Glossophaga commissarissi	M	SABO
Strebla guajiro	Glossophaga commissarissi	M	COPA
Trichobius joblingi	Glossophaga commissarissi	M	SABO
Anastreba mattadeni	Glossophaga soricina	F	SAFR
Anastreba mattadeni	Glossophaga soricina	F	SAFR
Anastreba mattadeni	Glossophaga soricina	F	SAFR
Anastreba mattadeni	Glossophaga soricina	F	SAFR
Anastreba mattadeni	Glossophaga soricina	M	SAFR
Anastreba mattadeni	Glossophaga soricina	F	SATE
Anastreba mattadeni	Glossophaga soricina	F	SATE
Anastreba mattadeni	Glossophaga soricina	F	SATE
Strebla guajiro	Glossophaga soricina	M	COPA
Trichobius dugesii	Glossophaga soricina	M	FILA
Exastinion clovisi	Hylonycteris underwoodi	F	ELPU
Exastinion clovisi	Hylonycteris underwoodi	F	ELPU
Exastinion clovisi	Hylonycteris underwoodi	F	ELPU
Exastinion clovisi	Hylonycteris underwoodi	F	ELPU
Exastinion clovisi	Hylonycteris underwoodi	F	ELPU
Exastinion clovisi	Hylonycteris underwoodi	F	ELPU
Exastinion clovisi	Hylonycteris underwoodi	M	ELPU
Exastinion clovisi	Hylonycteris underwoodi	M	ELPU
Exastinion clovisi	Hylonycteris underwoodi	M	ELPU
Exastinion clovisi	Hylonycteris underwoodi	M	ELPU
Exastinion clovisi	Hylonycteris underwoodi	M	ELPU
Strebla new sp. #1 (Miller and Tschapka 2009)	Hylonycteris underwoodi	F	ELPU
Strebla new sp. #1 (Miller and Tschapka 2009)	Hylonycteris underwoodi	M	ELPU
Strebla new sp. #1 (Miller and Tschapka 2009)	Hylonycteris underwoodi	M	ELPU
Strebla new sp. #1 (Miller and Tschapka 2009)	Hylonycteris underwoodi	M	ELPU
Strebla new sp. #1 (Miller and Tschapka 2009)	Hylonycteris underwoodi	M	ELPU
Strebla new sp. #1 (Miller and Tschapka 2009)	Hylonycteris underwoodi	M	ELPU
Strebla new sp. #1 (Miller and Tschapka 2009)	Hylonycteris underwoodi	M	ELPU
Strebla new sp. #1 (Miller and Tschapka 2009)	Hylonycteris underwoodi	M	ELPU
Strebla new sp. #1 (Miller and Tschapka 2009)	Hylonycteris underwoodi	M	ELPU
Strebla new sp. #1 (Miller and Tschapka 2009)	Hylonycteris underwoodi	F	FILA
Strebla new sp. #1 (Miller and Tschapka 2009)	Hylonycteris underwoodi	M	FILA
Strebla new sp. #1 (Miller and Tschapka 2009)	Hylonycteris underwoodi	M	FILA
Strebla new sp. #1 (Miller and Tschapka 2009)	Hylonycteris underwoodi	M	FILA
Anastrebla modestini	Lonchophylla robusta	M	ELPU
Anastrebla modestini	Lonchophylla robusta	M	ELPU
Anastrebla modestini	Lonchophylla robusta	M	ELPU
Anastrebla modestini	Lonchophylla robusta	M	ELPU
Anastrebla nycteridis	Lonchophylla robusta	F	ELPU
Anastrebla nycteridis	Lonchophylla robusta	F	ELPU
Anastrebla nycteridis	Lonchophylla robusta	M	ELPU
Anastrebla nycteridis	Lonchophylla robusta	M	ELPU
Anastrebla nycteridis	Lonchophylla robusta	M	ELPU
Anastrebla nycteridis	Lonchophylla robusta	M	ELPU
Anastrebla nycteridis	Lonchophylla robusta	M	ELPU
Anastrebla nycteridis	Lonchophylla robusta	M	ELPU
Anastrebla nycteridis	Lonchophylla robusta	M	QUST
Anastrebla nycteridis	Lonchophylla robusta	M	SABO
Anastrebla nycteridis	Lonchophylla robusta	M	SABO
Anastrebla nycteridis	Lonchophylla robusta	F	SAGA
Trichobius lonchophyllae	Lonchophylla robusta	F	CAGO
Trichobius lonchophyllae	Lonchophylla robusta	F	CAGO
Trichobius lonchophyllae	Lonchophylla robusta	F	CAGO
Trichobius lonchophyllae	Lonchophylla robusta	F	CAGO
Trichobius lonchophyllae	Lonchophylla robusta	F	CAGO
Trichobius lonchophyllae	Lonchophylla robusta	F	CAGO
Trichobius lonchophyllae	Lonchophylla robusta	F	CAGO
Trichobius lonchophyllae	Lonchophylla robusta	F	CAGO
Trichobius lonchophyllae	Lonchophylla robusta	F	CAGO
Trichobius lonchophyllae	Lonchophylla robusta	F	CAGO
Trichobius lonchophyllae	Lonchophylla robusta	F	ELPU
Trichobius lonchophyllae	Lonchophylla robusta	F	ELPU
Trichobius lonchophyllae	Lonchophylla robusta	F	ELPU
Trichobius lonchophyllae	Lonchophylla robusta	F	ELPU
Trichobius lonchophyllae	Lonchophylla robusta	F	ELPU
Trichobius lonchophyllae	Lonchophylla robusta	F	ELPU
Trichobius lonchophyllae	Lonchophylla robusta	F	ELPU
Trichobius lonchophyllae	Lonchophylla robusta	F	ELPU
Trichobius lonchophyllae	Lonchophylla robusta	F	ELPU
Trichobius lonchophyllae	Lonchophylla robusta	F	ELPU
Trichobius lonchophyllae	Lonchophylla robusta	F	ELPU
Trichobius lonchophyllae	Lonchophylla robusta	F	ELPU
Trichobius lonchophyllae	Lonchophylla robusta	F	ELPU
Trichobius lonchophyllae	Lonchophylla robusta	F	ELPU
Trichobius lonchophyllae	Lonchophylla robusta	F	ELPU
Trichobius lonchophyllae	Lonchophylla robusta	F	ELPU
Trichobius lonchophyllae	Lonchophylla robusta	F	ELPU
Trichobius lonchophyllae	Lonchophylla robusta	F	ELPU
Trichobius lonchophyllae	Lonchophylla robusta	M	ELPU
Trichobius lonchophyllae	Lonchophylla robusta	M	ELPU
Trichobius lonchophyllae	Lonchophylla robusta	M	ELPU
Trichobius lonchophyllae	Lonchophylla robusta	M	ELPU
Trichobius lonchophyllae	Lonchophylla robusta	M	ELPU
Trichobius lonchophyllae	Lonchophylla robusta	M	ELPU
Trichobius lonchophyllae	Lonchophylla robusta	M	ELPU
Trichobius lonchophyllae	Lonchophylla robusta	M	ELPU
Trichobius lonchophyllae	Lonchophylla robusta	M	ELPU
Trichobius lonchophyllae	Lonchophylla robusta	M	ELPU
Trichobius lonchophyllae	Lonchophylla robusta	M	ELPU
Trichobius lonchophyllae	Lonchophylla robusta	M	ELPU
Trichobius lonchophyllae	Lonchophylla robusta	M	ELPU
Trichobius lonchophyllae	Lonchophylla robusta	M	ELPU
Trichobius lonchophyllae	Lonchophylla robusta	M	ELPU
Trichobius lonchophyllae	Lonchophylla robusta	M	ELPU
Trichobius lonchophyllae	Lonchophylla robusta	M	ELPU
Trichobius lonchophyllae	Lonchophylla robusta	M	ELPU
Trichobius lonchophyllae	Lonchophylla robusta	M	ELPU
Trichobius lonchophyllae	Lonchophylla robusta	M	ELPU
Trichobius lonchophyllae	Lonchophylla robusta	M	ELPU
Trichobius lonchophyllae	Lonchophylla robusta	M	ELPU
Trichobius lonchophyllae	Lonchophylla robusta	M	ELPU
Trichobius lonchophyllae	Lonchophylla robusta	M	ELPU
Trichobius lonchophyllae	Lonchophylla robusta	M	ELPU
Trichobius lonchophyllae	Lonchophylla robusta	M	ELPU
Trichobius lonchophyllae	Lonchophylla robusta	M	ELPU
Trichobius lonchophyllae	Lonchophylla robusta	M	ELPU
Trichobius lonchophyllae	Lonchophylla robusta	M	ELPU
Trichobius lonchophyllae	Lonchophylla robusta	M	ELPU
Trichobius lonchophyllae	Lonchophylla robusta	M	FILA
Trichobius lonchophyllae	Lonchophylla robusta	M	FILA
Trichobius lonchophyllae	Lonchophylla robusta	M	FILA
Trichobius lonchophyllae	Lonchophylla robusta	M	FILA
Trichobius lonchophyllae	Lonchophylla robusta	M	FILA
Trichobius lonchophyllae	Lonchophylla robusta	M	FILA
Trichobius lonchophyllae	Lonchophylla robusta	M	FILA
Trichobius lonchophyllae	Lonchophylla robusta	M	FILA
Trichobius lonchophyllae	Lonchophylla robusta	M	FILA
Trichobius lonchophyllae	Lonchophylla robusta	M	FILA
Trichobius lonchophyllae	Lonchophylla robusta	M	FILA
Trichobius lonchophyllae	Lonchophylla robusta	M	FILA
Trichobius lonchophyllae	Lonchophylla robusta	M	FILA
Trichobius lonchophyllae	Lonchophylla robusta	M	FILA
Trichobius lonchophyllae	Lonchophylla robusta	M	FILA
Trichobius lonchophyllae	Lonchophylla robusta	M	FILA
Trichobius lonchophyllae	Lonchophylla robusta	M	FILA
Trichobius lonchophyllae	Lonchophylla robusta	M	FILA
Trichobius lonchophyllae	Lonchophylla robusta	M	FILA
Trichobius lonchophyllae	Lonchophylla robusta	M	FILA
Trichobius lonchophyllae	Lonchophylla robusta	M	FILA
Trichobius lonchophyllae	Lonchophylla robusta	F	ISLA
Trichobius lonchophyllae	Lonchophylla robusta	F	ISLA
Trichobius lonchophyllae	Lonchophylla robusta	F	ISLA
Trichobius lonchophyllae	Lonchophylla robusta	F	ISLA
Trichobius lonchophyllae	Lonchophylla robusta	M	ISLA
Trichobius lonchophyllae	Lonchophylla robusta	M	ISLA
Trichobius lonchophyllae	Lonchophylla robusta	M	ISLA
Trichobius lonchophyllae	Lonchophylla robusta	M	ISLA
Trichobius lonchophyllae	Lonchophylla robusta	M	ISLA
Trichobius lonchophyllae	Lonchophylla robusta	M	ISLA
Trichobius lonchophyllae	Lonchophylla robusta	M	LOAN
Trichobius lonchophyllae	Lonchophylla robusta	M	LOAN
Trichobius lonchophyllae	Lonchophylla robusta	M	LOAN
Trichobius lonchophyllae	Lonchophylla robusta	M	LOAN
Trichobius lonchophyllae	Lonchophylla robusta	M	LOAN
Trichobius lonchophyllae	Lonchophylla robusta	M	LOAN
Trichobius lonchophyllae	Lonchophylla robusta	M	LOAN
Trichobius lonchophyllae	Lonchophylla robusta	M	LOAN
Trichobius lonchophyllae	Lonchophylla robusta	M	LOAN
Trichobius lonchophyllae	Lonchophylla robusta	M	LOAN
Trichobius lonchophyllae	Lonchophylla robusta	M	LOAN
Trichobius lonchophyllae	Lonchophylla robusta	M	LOAN
Trichobius lonchophyllae	Lonchophylla robusta	M	LOAN
Trichobius lonchophyllae	Lonchophylla robusta	M	QUST
Trichobius lonchophyllae	Lonchophylla robusta	M	QUST
Trichobius lonchophyllae	Lonchophylla robusta	M	QUST
Trichobius lonchophyllae	Lonchophylla robusta	M	QUST
Trichobius lonchophyllae	Lonchophylla robusta	M	QUST
Trichobius lonchophyllae	Lonchophylla robusta	M	QUST
Trichobius lonchophyllae	Lonchophylla robusta	M	QUST
Trichobius lonchophyllae	Lonchophylla robusta	M	SABO
Trichobius lonchophyllae	Lonchophylla robusta	M	SABO
Trichobius lonchophyllae	Lonchophylla robusta	M	SABO
Trichobius lonchophyllae	Lonchophylla robusta	M	SABO
Trichobius lonchophyllae	Lonchophylla robusta	M	SABO
Trichobius lonchophyllae	Lonchophylla robusta	M	SABO
Trichobius lonchophyllae	Lonchophylla robusta	M	SABO
Trichobius lonchophyllae	Lonchophylla robusta	M	SABO
Trichobius lonchophyllae	Lonchophylla robusta	M	SABO
Trichobius lonchophyllae	Lonchophylla robusta	M	SABO
Trichobius lonchophyllae	Lonchophylla robusta	M	SABO
Trichobius lonchophyllae	Lonchophylla robusta	M	SABO
Trichobius lonchophyllae	Lonchophylla robusta	F	SAGA
Trichobius lonchophyllae	Lonchophylla robusta	F	SAGA
Trichobius lonchophyllae	Lonchophylla robusta	M	SAGA
Trichobius lonchophyllae	Lonchophylla robusta	M	SAGA
Trichobius lonchophyllae	Lonchophylla robusta	M	SAGA
Trichobius lonchophyllae	Lonchophylla robusta	M	SAGA
Trichobius lonchophyllae	Lonchophylla robusta	M	SAGA
Trichobius lonchophyllae	Lonchophylla robusta	M	SAGA
Trichobius lonchophyllae	Lonchophylla robusta	M	SAGA
Trichobius lonchophyllae	Lonchophylla robusta	M	SAGA
Trichobius lonchophyllae	Lonchophylla robusta	M	SAGA
Trichobius lonchophyllae	Lonchophylla robusta	M	SAGA
Trichobius lonchophyllae	Lonchophylla robusta	M	SAGA
Trichobius lonchophyllae	Lonchophylla robusta	M	SAGA
Trichobius lonchophyllae	Lonchophylla robusta	M	SAGA
Trichobius lonchophyllae	Lonchophylla robusta	M	SAGA
Trichobius lonchophyllae	Lonchophylla robusta	M	SAGA
Trichobius lonchophyllae	Lonchophylla robusta	M	SAGA
Trichobius lonchophyllae	Lonchophylla robusta	M	SAGA
Trichobius lonchophyllae	Lonchophylla robusta	M	SAGA
Trichobius lonchophyllae	Lonchophylla robusta	F	SATE
Trichobius lonchophyllae	Lonchophylla robusta	F	SATE
Trichobius lonchophyllae	Lonchophylla robusta	F	SATE
Trichobius lonchophyllae	Lonchophylla robusta	F	SATE
Trichobius lonchophyllae	Lonchophylla robusta	F	SATE
Trichobius keenani	Micronycteris microtus	F	RIJA
Trichobius keenani	Micronycteris microtus	F	RIJA
Trichobius keenani	Micronycteris microtus	F	RIJA
Anatrichobius scorzai	Myotis keaysi	F	FILA
Anatrichobius scorzai	Myotis keaysi	F	FILA
Anatrichobius scorzai	Myotis keaysi	F	FILA
Anatrichobius scorzai	Myotis keaysi	M	FILA
Anatrichobius scorzai	Myotis keaysi	M	FILA
Anatrichobius scorzai	Myotis keaysi	F	GABO
Anatrichobius scorzai	Myotis keaysi	F	GABO
Anatrichobius scorzai	Myotis keaysi	M	GABO
Anatrichobius scorzai	Myotis keaysi	M	GABO
Basilia sp. (maybe B. myotis)	Myotis keaysi	M	CAGO
Basilia sp. (maybe B. myotis)	Myotis keaysi	M	FILA
Basilia sp. (maybe B. myotis)	Myotis keaysi	M	GABO
Basilia sp. (maybe B. myotis)	Myotis keaysi	F	GAPA
Basilia sp. (maybe B. myotis)	Myotis keaysi	F	QUST
Anatrichobius scorzai	Myotis nigricans	F	FILA
Trichobius costalimai	Phyllostomus discolor	F	ELPU
Trichobius costalimai	Phyllostomus discolor	F	ELPU
Trichobius costalimai	Phyllostomus discolor	M	ELPU
Trichobius costalimai	Phyllostomus discolor	M	ELPU
Trichobius costalimai	Phyllostomus discolor	M	ELPU
Trichobius costalimai	Phyllostomus discolor	M	ELPU
Trichobius costalimai	Phyllostomus discolor	M	ELPU
Trichobius costalimai	Phyllostomus discolor	M	ELPU
Trichobius costalimai	Phyllostomus discolor	M	ELPU
Trichoboides perspicillatus	Phyllostomus discolor	F	COPA
Trichoboides perspicillatus	Phyllostomus discolor	F	COPA
Trichoboides perspicillatus	Phyllostomus discolor	F	COPA
Trichoboides perspicillatus	Phyllostomus discolor	F	COPA
Trichoboides perspicillatus	Phyllostomus discolor	F	COPA
Trichoboides perspicillatus	Phyllostomus discolor	F	COPA
Trichoboides perspicillatus	Phyllostomus discolor	F	COPA
Trichoboides perspicillatus	Phyllostomus discolor	F	COPA
Trichoboides perspicillatus	Phyllostomus discolor	F	COPA
Trichoboides perspicillatus	Phyllostomus discolor	F	COPA
Trichoboides perspicillatus	Phyllostomus discolor	F	COPA
Trichoboides perspicillatus	Phyllostomus discolor	F	COPA
Trichoboides perspicillatus	Phyllostomus discolor	F	COPA
Trichoboides perspicillatus	Phyllostomus discolor	F	ELPU
Trichoboides perspicillatus	Phyllostomus discolor	F	ELPU
Trichoboides perspicillatus	Phyllostomus discolor	M	ELPU
Trichoboides perspicillatus	Phyllostomus discolor	F	SAFR
Trichoboides perspicillatus	Phyllostomus discolor	F	SAFR
Trichoboides perspicillatus	Phyllostomus discolor	F	SAFR
Trichoboides perspicillatus	Phyllostomus discolor	F	SAFR
Trichoboides perspicillatus	Phyllostomus discolor	F	SAFR
Trichoboides perspicillatus	Phyllostomus discolor	F	SAFR
Trichoboides perspicillatus	Phyllostomus discolor	F	SAFR
Trichoboides perspicillatus	Phyllostomus discolor	F	SAFR
Trichoboides perspicillatus	Phyllostomus discolor	F	SAFR
Trichoboides perspicillatus	Phyllostomus discolor	F	SAFR
Trichoboides perspicillatus	Phyllostomus discolor	F	SAFR
Trichoboides perspicillatus	Phyllostomus discolor	F	SAFR
Trichoboides perspicillatus	Phyllostomus discolor	F	SAFR
Trichoboides perspicillatus	Phyllostomus discolor	F	SAFR
Trichoboides perspicillatus	Phyllostomus discolor	F	SAFR
Trichoboides perspicillatus	Phyllostomus discolor	F	SAFR
Trichoboides perspicillatus	Phyllostomus discolor	F	SAFR
Trichoboides perspicillatus	Phyllostomus discolor	F	SAFR
Trichoboides perspicillatus	Phyllostomus discolor	F	SAFR
Trichoboides perspicillatus	Phyllostomus discolor	F	SAFR
Trichoboides perspicillatus	Phyllostomus discolor	F	SAFR
Trichoboides perspicillatus	Phyllostomus discolor	F	SAFR
Strebla hertigi	Phyllostomus hastatus	F	ELPU
Strebla hertigi	Phyllostomus hastatus	F	ELPU
Strebla hertigi	Phyllostomus hastatus	F	ELPU
Strebla hertigi	Phyllostomus hastatus	F	ELPU
Strebla hertigi	Phyllostomus hastatus	F	ELPU
Strebla hertigi	Phyllostomus hastatus	F	ELPU
Strebla hertigi	Phyllostomus hastatus	F	ELPU
Strebla hertigi	Phyllostomus hastatus	F	ELPU
Strebla hertigi	Phyllostomus hastatus	F	ELPU
Strebla hertigi	Phyllostomus hastatus	F	ELPU
Strebla hertigi	Phyllostomus hastatus	F	ELPU
Strebla hertigi	Phyllostomus hastatus	M	SAGA
Paratrichobius longicrus	Platyrrhinus vittatus	F	FILA
Paratrichobius longicrus	Platyrrhinus vittatus	F	FILA
Paratrichobius longicrus	Platyrrhinus vittatus	M	FILA
Paratrichobius longicrus	Platyrrhinus vittatus	F	FILA
Paratrichobius longicrus	Platyrrhinus vittatus	M	GABO
Paratrichobius longicrus	Platyrrhinus vittatus	F	RIJA
Paratrichobius longicrus	Platyrrhinus vittatus	F	RIJA
Paratrichobius longicrus	Platyrrhinus vittatus	M	RIJA
Paratrichobius longicrus	Platyrrhinus vittatus	M	RIJA
Paratrichobius longicrus	Platyrrhinus vittatus	M	RIJA
Paratrichobius longicrus	Platyrrhinus vittatus	M	RIJA
Trichobius sp. (possibly T. vampyropsis)	Platyrrhinus vittatus	F	COPA
Trichobius sp. (possibly T. vampyropsis)	Platyrrhinus vittatus	F	FILA
Trichobius sp. (possibly T. vampyropsis)	Platyrrhinus vittatus	F	FILA
Trichobius sp. (possibly T. vampyropsis)	Platyrrhinus vittatus	F	FILA
Trichobius sp. (possibly T. vampyropsis)	Platyrrhinus vittatus	F	FILA
Trichobius sp. (possibly T. vampyropsis)	Platyrrhinus vittatus	F	FILA
Trichobius sp. (possibly T. vampyropsis)	Platyrrhinus vittatus	F	FILA
Trichobius sp. (possibly T. vampyropsis)	Platyrrhinus vittatus	M	FILA
Trichobius sp. (possibly T. vampyropsis)	Platyrrhinus vittatus	M	FILA
Trichobius sp. (possibly T. vampyropsis)	Platyrrhinus vittatus	F	GABO
Trichobius sp. (possibly T. vampyropsis)	Platyrrhinus vittatus	F	RIJA
Nycterophilia parnelli	Pteronotus parnellii	F	GABO
Nycterophilia parnelli	Pteronotus parnellii	F	GABO
Nycterophilia parnelli	Pteronotus parnellii	F	GABO
Nycterophilia parnelli	Pteronotus parnellii	F	GABO
Nycterophilia parnelli	Pteronotus parnellii	F	GABO
Nycterophilia parnelli	Pteronotus parnellii	F	GABO
Nycterophilia parnelli	Pteronotus parnellii	F	GABO
Nycterophilia parnelli	Pteronotus parnellii	F	GABO
Nycterophilia parnelli	Pteronotus parnellii	F	GABO
Nycterophilia parnelli	Pteronotus parnellii	F	PINO
Nycterophilia parnelli	Pteronotus parnellii	F	PINO
Nycterophilia parnelli	Pteronotus parnellii	F	PINO
Nycterophilia parnelli	Pteronotus parnellii	F	PINO
Nycterophilia parnelli	Pteronotus parnellii	F	PINO
Nycterophilia parnelli	Pteronotus parnellii	F	PINO
Nycterophilia parnelli	Pteronotus parnellii	F	PINO
Nycterophilia parnelli	Pteronotus parnellii	F	PINO
Nycterophilia parnelli	Pteronotus parnellii	F	PINO
Trichobius caecus	Pteronotus parnellii	F	GABO
Trichobius caecus	Pteronotus parnellii	F	GABO
Trichobius caecus	Pteronotus parnellii	F	GABO
Trichobius caecus	Pteronotus parnellii	F	GABO
Trichobius caecus	Pteronotus parnellii	F	GABO
Trichobius caecus	Pteronotus parnellii	F	GABO
Trichobius caecus	Pteronotus parnellii	F	GABO
Trichobius caecus	Pteronotus parnellii	F	GABO
Trichobius caecus	Pteronotus parnellii	F	GABO
Trichobius caecus	Pteronotus parnellii	F	GABO
Trichobius caecus	Pteronotus parnellii	F	GABO
Trichobius caecus	Pteronotus parnellii	F	GABO
Trichobius caecus	Pteronotus parnellii	F	GABO
Trichobius caecus	Pteronotus parnellii	F	GABO
Trichobius caecus	Pteronotus parnellii	F	GABO
Trichobius caecus	Pteronotus parnellii	F	GABO
Trichobius caecus	Pteronotus parnellii	F	GABO
Trichobius caecus	Pteronotus parnellii	F	GABO
Trichobius caecus	Pteronotus parnellii	F	GABO
Trichobius caecus	Pteronotus parnellii	F	GABO
Trichobius caecus	Pteronotus parnellii	F	GABO
Trichobius caecus	Pteronotus parnellii	F	GABO
Trichobius caecus	Pteronotus parnellii	F	GABO
Trichobius caecus	Pteronotus parnellii	F	GABO
Trichobius caecus	Pteronotus parnellii	F	GABO
Trichobius caecus	Pteronotus parnellii	F	GABO
Trichobius caecus	Pteronotus parnellii	F	GABO
Trichobius caecus	Pteronotus parnellii	F	GABO
Trichobius caecus	Pteronotus parnellii	F	GABO
Trichobius caecus	Pteronotus parnellii	F	GABO
Trichobius caecus	Pteronotus parnellii	F	GABO
Trichobius caecus	Pteronotus parnellii	F	GABO
Trichobius caecus	Pteronotus parnellii	F	GABO
Trichobius caecus	Pteronotus parnellii	F	GABO
Trichobius caecus	Pteronotus parnellii	F	GABO
Trichobius caecus	Pteronotus parnellii	F	GABO
Trichobius caecus	Pteronotus parnellii	F	GABO
Trichobius caecus	Pteronotus parnellii	F	GABO
Trichobius caecus	Pteronotus parnellii	F	GABO
Trichobius caecus	Pteronotus parnellii	F	GABO
Trichobius caecus	Pteronotus parnellii	F	GABO
Trichobius caecus	Pteronotus parnellii	F	GABO
Trichobius caecus	Pteronotus parnellii	F	GABO
Trichobius caecus	Pteronotus parnellii	F	GABO
Trichobius caecus	Pteronotus parnellii	F	GABO
Trichobius caecus	Pteronotus parnellii	F	GABO
Trichobius caecus	Pteronotus parnellii	F	GABO
Trichobius caecus	Pteronotus parnellii	F	GABO
Trichobius caecus	Pteronotus parnellii	F	GABO
Trichobius caecus	Pteronotus parnellii	F	GABO
Trichobius caecus	Pteronotus parnellii	F	GABO
Trichobius caecus	Pteronotus parnellii	F	GABO
Trichobius caecus	Pteronotus parnellii	F	GABO
Trichobius caecus	Pteronotus parnellii	F	GABO
Trichobius caecus	Pteronotus parnellii	F	GABO
Trichobius caecus	Pteronotus parnellii	F	GABO
Trichobius caecus	Pteronotus parnellii	F	GABO
Trichobius caecus	Pteronotus parnellii	F	GABO
Trichobius caecus	Pteronotus parnellii	F	GABO
Trichobius caecus	Pteronotus parnellii	F	GABO
Trichobius caecus	Pteronotus parnellii	F	GABO
Trichobius caecus	Pteronotus parnellii	F	GABO
Trichobius caecus	Pteronotus parnellii	F	GABO
Trichobius caecus	Pteronotus parnellii	F	GABO
Trichobius caecus	Pteronotus parnellii	F	GABO
Trichobius caecus	Pteronotus parnellii	F	GABO
Trichobius caecus	Pteronotus parnellii	F	GABO
Trichobius caecus	Pteronotus parnellii	F	GABO
Trichobius caecus	Pteronotus parnellii	F	GABO
Trichobius caecus	Pteronotus parnellii	F	GABO
Trichobius caecus	Pteronotus parnellii	F	GABO
Trichobius caecus	Pteronotus parnellii	F	GABO
Trichobius caecus	Pteronotus parnellii	F	GABO
Trichobius caecus	Pteronotus parnellii	F	PANA
Trichobius caecus	Pteronotus parnellii	F	PANA
Trichobius caecus	Pteronotus parnellii	F	PANA
Trichobius caecus	Pteronotus parnellii	F	PANA
Trichobius caecus	Pteronotus parnellii	F	PINO
Trichobius caecus	Pteronotus parnellii	F	PINO
Trichobius caecus	Pteronotus parnellii	F	PINO
Trichobius caecus	Pteronotus parnellii	F	PINO
Trichobius caecus	Pteronotus parnellii	F	PINO
Trichobius caecus	Pteronotus parnellii	F	PINO
Trichobius caecus	Pteronotus parnellii	F	PINO
Trichobius caecus	Pteronotus parnellii	F	PINO
Trichobius caecus	Pteronotus parnellii	F	PINO
Trichobius caecus	Pteronotus parnellii	F	PINO
Trichobius caecus	Pteronotus parnellii	F	PINO
Trichobius caecus	Pteronotus parnellii	F	PINO
Trichobius caecus	Pteronotus parnellii	F	PINO
Trichobius caecus	Pteronotus parnellii	F	PINO
Trichobius caecus	Pteronotus parnellii	F	PINO
Trichobius caecus	Pteronotus parnellii	F	PINO
Trichobius caecus	Pteronotus parnellii	F	PINO
Trichobius caecus	Pteronotus parnellii	F	PINO
Trichobius caecus	Pteronotus parnellii	F	PINO
Trichobius caecus	Pteronotus parnellii	F	PINO
Trichobius caecus	Pteronotus parnellii	F	PINO
Trichobius caecus	Pteronotus parnellii	F	PINO
Trichobius caecus	Pteronotus parnellii	F	PINO
Trichobius caecus	Pteronotus parnellii	F	PINO
Trichobius caecus	Pteronotus parnellii	F	PINO
Trichobius caecus	Pteronotus parnellii	F	PINO
Trichobius caecus	Pteronotus parnellii	F	PINO
Trichobius caecus	Pteronotus parnellii	F	PINO
Trichobius caecus	Pteronotus parnellii	F	PINO
Trichobius caecus	Pteronotus parnellii	F	PINO
Trichobius caecus	Pteronotus parnellii	F	PINO
Trichobius caecus	Pteronotus parnellii	F	PINO
Trichobius caecus	Pteronotus parnellii	F	PINO
Trichobius caecus	Pteronotus parnellii	F	PINO
Trichobius caecus	Pteronotus parnellii	F	PINO
Trichobius caecus	Pteronotus parnellii	F	PINO
Trichobius caecus	Pteronotus parnellii	F	PINO
Trichobius caecus	Pteronotus parnellii	F	PINO
Trichobius caecus	Pteronotus parnellii	F	PINO
Trichobius caecus	Pteronotus parnellii	F	PINO
Trichobius caecus	Pteronotus parnellii	F	PINO
Trichobius caecus	Pteronotus parnellii	F	PINO
Trichobius caecus	Pteronotus parnellii	F	PINO
Trichobius caecus	Pteronotus parnellii	F	PINO
Trichobius caecus	Pteronotus parnellii	F	PINO
Trichobius caecus	Pteronotus parnellii	F	PINO
Trichobius caecus	Pteronotus parnellii	F	PINO
Trichobius caecus	Pteronotus parnellii	F	PINO
Trichobius caecus	Pteronotus parnellii	F	PINO
Trichobius caecus	Pteronotus parnellii	F	PINO
Trichobius caecus	Pteronotus parnellii	F	PINO
Trichobius caecus	Pteronotus parnellii	F	PINO
Trichobius caecus	Pteronotus parnellii	F	PINO
Trichobius caecus	Pteronotus parnellii	F	PINO
Trichobius caecus	Pteronotus parnellii	F	PINO
Trichobius caecus	Pteronotus parnellii	F	PINO
Trichobius caecus	Pteronotus parnellii	F	PINO
Trichobius caecus	Pteronotus parnellii	F	PINO
Trichobius caecus	Pteronotus parnellii	F	PINO
Trichobius caecus	Pteronotus parnellii	F	PINO
Trichobius caecus	Pteronotus parnellii	F	PINO
Trichobius caecus	Pteronotus parnellii	F	PINO
Trichobius caecus	Pteronotus parnellii	F	PINO
Trichobius caecus	Pteronotus parnellii	F	PINO
Trichobius caecus	Pteronotus parnellii	F	PINO
Trichobius caecus	Pteronotus parnellii	F	PINO
Trichobius caecus	Pteronotus parnellii	F	PINO
Trichobius caecus	Pteronotus parnellii	F	PINO
Trichobius caecus	Pteronotus parnellii	F	PINO
Trichobius caecus	Pteronotus parnellii	F	PINO
Trichobius caecus	Pteronotus parnellii	F	PINO
Trichobius caecus	Pteronotus parnellii	F	PINO
Trichobius caecus	Pteronotus parnellii	F	PINO
Trichobius caecus	Pteronotus parnellii	F	PINO
Trichobius caecus	Pteronotus parnellii	F	PINO
Trichobius caecus	Pteronotus parnellii	F	PINO
Trichobius caecus	Pteronotus parnellii	F	PINO
Trichobius caecus	Pteronotus parnellii	F	PINO
Trichobius caecus	Pteronotus parnellii	F	PINO
Trichobius caecus	Pteronotus parnellii	F	PINO
Trichobius caecus	Pteronotus parnellii	F	PINO
Trichobius caecus	Pteronotus parnellii	F	PINO
Trichobius caecus	Pteronotus parnellii	F	PINO
Trichobius caecus	Pteronotus parnellii	F	PINO
Trichobius caecus	Pteronotus parnellii	F	PINO
Trichobius caecus	Pteronotus parnellii	F	PINO
Trichobius caecus	Pteronotus parnellii	F	PINO
Trichobius caecus	Pteronotus parnellii	F	PINO
Trichobius caecus	Pteronotus parnellii	F	PINO
Trichobius costalimai	Pteronotus parnellii	M	PANA
Trichobius costalimai	Pteronotus parnellii	M	PANA
Trichobius costalimai	Pteronotus parnellii	M	PANA
Trichobius costalimai	Pteronotus parnellii	M	PANA
Trichobius costalimai	Pteronotus parnellii	M	PANA
Trichobius costalimai	Pteronotus parnellii	M	PANA
Trichobius costalimai	Pteronotus parnellii	M	PANA
Trichobius costalimai	Pteronotus parnellii	M	PANA
Trichobius johnsonae	Pteronotus parnellii	F	GABO
Trichobius johnsonae	Pteronotus parnellii	F	GABO
Trichobius johnsonae	Pteronotus parnellii	F	GABO
Trichobius johnsonae	Pteronotus parnellii	F	GABO
Trichobius johnsonae	Pteronotus parnellii	F	GABO
Trichobius johnsonae	Pteronotus parnellii	F	GABO
Trichobius johnsonae	Pteronotus parnellii	F	GABO
Trichobius johnsonae	Pteronotus parnellii	F	GABO
Trichobius johnsonae	Pteronotus parnellii	F	GABO
Trichobius johnsonae	Pteronotus parnellii	F	PANA
Trichobius johnsonae	Pteronotus parnellii	F	PANA
Trichobius johnsonae	Pteronotus parnellii	F	PANA
Trichobius johnsonae	Pteronotus parnellii	F	PANA
Aspidoptera delatorrei	Sturnira lilium	F	COPA
Aspidoptera delatorrei	Sturnira lilium	F	COPA
Aspidoptera delatorrei	Sturnira lilium	F	COPA
Aspidoptera delatorrei	Sturnira lilium	F	COPA
Aspidoptera delatorrei	Sturnira lilium	F	COPA
Aspidoptera delatorrei	Sturnira lilium	F	ELPU
Aspidoptera delatorrei	Sturnira lilium	F	ELPU
Aspidoptera delatorrei	Sturnira lilium	F	ELPU
Aspidoptera delatorrei	Sturnira lilium	F	ELPU
Aspidoptera delatorrei	Sturnira lilium	M	LOAN
Aspidoptera delatorrei	Sturnira lilium	M	LOAN
Aspidoptera delatorrei	Sturnira lilium	F	QUST
Aspidoptera delatorrei	Sturnira lilium	F	QUST
Aspidoptera delatorrei	Sturnira lilium	F	SABO
Aspidoptera delatorrei	Sturnira lilium	F	SAFR
Aspidoptera delatorrei	Sturnira lilium	F	SAFR
Aspidoptera delatorrei	Sturnira lilium	M	SAFR
Aspidoptera delatorrei	Sturnira lilium	F	SAGA
Aspidoptera delatorrei	Sturnira lilium	F	SAGA
Aspidoptera delatorrei	Sturnira lilium	F	SAGA
Aspidoptera delatorrei	Sturnira lilium	F	SAGA
Megistopoda proxima	Sturnira lilium	F	COPA
Megistopoda proxima	Sturnira lilium	F	COPA
Megistopoda proxima	Sturnira lilium	F	ELPU
Megistopoda proxima	Sturnira lilium	F	ELPU
Megistopoda proxima	Sturnira lilium	F	ELPU
Megistopoda proxima	Sturnira lilium	F	ELPU
Megistopoda proxima	Sturnira lilium	F	ELPU
Megistopoda proxima	Sturnira lilium	F	ELPU
Megistopoda proxima	Sturnira lilium	F	ELPU
Megistopoda proxima	Sturnira lilium	F	ELPU
Megistopoda proxima	Sturnira lilium	M	ELPU
Megistopoda proxima	Sturnira lilium	F	ISLA
Megistopoda proxima	Sturnira lilium	F	ISLA
Megistopoda proxima	Sturnira lilium	F	ISLA
Megistopoda proxima	Sturnira lilium	F	ISLA
Megistopoda proxima	Sturnira lilium	M	LOAN
Megistopoda proxima	Sturnira lilium	F	PANA
Megistopoda proxima	Sturnira lilium	M	PINO
Megistopoda proxima	Sturnira lilium	M	PINO
Megistopoda proxima	Sturnira lilium	F	QUST
Megistopoda proxima	Sturnira lilium	F	SABO
Megistopoda proxima	Sturnira lilium	F	SABO
Megistopoda proxima	Sturnira lilium	F	SABO
Megistopoda proxima	Sturnira lilium	F	SABO
Megistopoda proxima	Sturnira lilium	F	SABO
Megistopoda proxima	Sturnira lilium	F	SABO
Megistopoda proxima	Sturnira lilium	F	SABO
Megistopoda proxima	Sturnira lilium	F	SAFR
Megistopoda proxima	Sturnira lilium	F	SAGA
Megistopoda proxima	Sturnira lilium	F	SAGA
Megistopoda proxima	Sturnira lilium	F	SAGA
Megistopoda proxima	Sturnira lilium	F	SAGA
Megistopoda proxima	Sturnira lilium	F	SAGA
Megistopoda proxima	Sturnira lilium	F	SAGA
Megistopoda proxima	Sturnira lilium	F	SAGA
Megistopoda proxima	Sturnira lilium	F	SAGA
Megistopoda proxima	Sturnira lilium	F	SAGA
Megistopoda proxima	Sturnira lilium	F	SAGA
Megistopoda proxima	Sturnira lilium	F	SAGA
Megistopoda proxima	Sturnira lilium	M	SAGA
Megistopoda proxima	Sturnira lilium	M	SAGA
Megistopoda proxima	Sturnira lilium	F	SARI
Megistopoda proxima	Sturnira lilium	F	SARI
Megistopoda proxima	Sturnira lilium	F	SARI
Megistopoda proxima	Sturnira lilium	F	SARI
Megistopoda proxima	Sturnira lilium	F	SARI
Megistopoda proxima	Sturnira lilium	F	SARI
Megistopoda proxima	Sturnira lilium	F	SARI
Megistopoda proxima	Sturnira lilium	F	SARI
Megistopoda proxima	Sturnira lilium	F	SATE
Megistopoda proxima	Sturnira ludovici	F	RIJA
Megistopoda proxima	Sturnira ludovici	F	RIJA
Megistopoda proxima	Sturnira ludovici	F	RIJA
Paratrichobius dunni	Uroderma bilobatum	F	ELPU
Paratrichobius dunni	Uroderma bilobatum	M	SAGA
Paratrichobius dunni	Uroderma bilobatum	M	SAGA
Paratrichobius dunni	Uroderma bilobatum	M	SATE
Neotrichobius sp.	Vampyressa thyone	M	FILA
Neotrichobius sp.	Vampyressa thyone	F	QUST
Trichobius sp.	Vampyressa thyone	M	GABO
Trichobius sp.	Vampyressa thyone	M	GABO

## Sheet: Average tree cover at each site
Site	Site type	Tree cover at 100m	Tree cover at 150m	Tree cover at 200m	Tree cover at 250m	Tree cover at 300m	Tree cover at 350m	Tree cover at 400m	Tree cover at 450m	Tree cover at 500m	Tree cover at 550m	Tree cover at 600m	Tree cover at 650m	Tree cover at 700m	Tree cover at 750m	Tree cover at 800m	Tree cover at 850m	Tree cover at 900m	Tree cover at 950m	Tree cover at 1000m
CAGO	Forest	0.760261	0.657523	0.600208	0.587782	0.582588	0.571388	0.544577	0.51547	0.480959	0.448118	0.422356	0.401747	0.384169	0.368676	0.357426	0.348429	0.337835	0.327887	0.317339
COPA	Forest	0.703403	0.550524	0.48894	0.461271	0.455709	0.439854	0.421962	0.412397	0.40336	0.3946	0.388429	0.394586	0.403636	0.407356	0.411486	0.414113	0.415362	0.415578	0.414298
ELPU	Coffee	0.279435	0.263918	0.258202	0.254252	0.243378	0.23467	0.233722	0.225104	0.215204	0.211717	0.207462	0.206219	0.211169	0.216187	0.221826	0.2287	0.235326	0.23961	0.239994
FILA	Forest	0.951111	0.931191	0.905254	0.86691	0.818463	0.770141	0.736184	0.712598	0.689753	0.671658	0.6575	0.65065	0.645156	0.642368	0.641774	0.639791	0.634443	0.62722	0.618016
GABO	Forest	0.946852	0.896501	0.856262	0.817198	0.794879	0.765893	0.735734	0.720537	0.713742	0.702198	0.689231	0.678207	0.674017	0.674185	0.672779	0.667631	0.661489	0.654654	0.650316
GAPA	Forest	0.840333	0.685886	0.58155	0.519651	0.489548	0.490645	0.50404	0.513025	0.515551	0.517201	0.513174	0.51069	0.511978	0.515202	0.516312	0.520887	0.527766	0.535632	0.543361
ISLA	Coffee	0.126366	0.196323	0.237158	0.265752	0.292368	0.304754	0.302033	0.295807	0.286705	0.270826	0.253533	0.240213	0.231056	0.222545	0.217305	0.217108	0.216283	0.216004	0.215732
LOAN	Forest	0.651762	0.499483	0.403436	0.332468	0.292785	0.269952	0.258987	0.258855	0.262264	0.262255	0.265986	0.274442	0.28178	0.285924	0.285376	0.284431	0.285429	0.286492	0.288997
MELI	Forest	0.880458	0.85827	0.836714	0.821851	0.819509	0.802873	0.779374	0.770431	0.774678	0.780688	0.785911	0.788998	0.790876	0.790455	0.787864	0.78457	0.782274	0.777911	0.774669
PANA	Forest	0.351924	0.361539	0.391211	0.420563	0.440427	0.461153	0.474259	0.48424	0.489351	0.479961	0.459824	0.442645	0.427191	0.414326	0.404285	0.399605	0.394677	0.386826	0.37446
PINO	Forest	0.910253	0.84725	0.791363	0.724699	0.666292	0.6121	0.556949	0.507685	0.474695	0.45624	0.443368	0.437021	0.432645	0.426208	0.417175	0.409251	0.403986	0.39965	0.39419
QUST	Forest	0.426444	0.335781	0.280845	0.241039	0.218716	0.212097	0.204576	0.19805	0.197612	0.201988	0.204187	0.206077	0.209293	0.219885	0.232793	0.242154	0.246719	0.246783	0.246402
RIJA	Forest	0.86578	0.834951	0.85128	0.86491	0.872268	0.866861	0.851098	0.834023	0.816688	0.802133	0.796231	0.793122	0.788148	0.77685	0.760407	0.743938	0.730627	0.718818	0.70665
SABO	Coffee	0.269786	0.241815	0.236031	0.256799	0.29552	0.322914	0.331342	0.330561	0.324416	0.312384	0.302004	0.296119	0.291702	0.288353	0.285758	0.284336	0.28499	0.290565	0.294857
SAFR	Coffee	0.0861028	0.109301	0.119136	0.130651	0.14096	0.140766	0.135992	0.133921	0.141351	0.151912	0.158417	0.161033	0.162322	0.161662	0.162731	0.166773	0.17369	0.18105	0.189014
SAGA	Coffee	0.157765	0.151397	0.151549	0.1512	0.147881	0.143122	0.146823	0.146213	0.147336	0.152158	0.156523	0.160444	0.160225	0.15636	0.154263	0.155181	0.157112	0.159494	0.163394
SARI	Forest	0.338341	0.296744	0.320517	0.371288	0.407198	0.414932	0.424407	0.441817	0.457637	0.46307	0.470942	0.471924	0.460663	0.444661	0.432044	0.423261	0.416457	0.410654	0.404588
SATE	Coffee	0.250256	0.229211	0.212872	0.22922	0.248342	0.259665	0.269461	0.273129	0.273628	0.271873	0.269458	0.262546	0.257128	0.255388	0.252401	0.251283	0.250045	0.249375	0.248662
